# Supplementary material for: Evolution of Outbreak-Causing Carbapenem-Resistant Klebsiella pneumoniae ST258 at a Tertiary Care Hospital over 8 Years
Source: mBio. 2019 Sep 3;10(5):e01945-19. doi: 10.1128/mBio.01945-19 (PMC6722418; doi:10.1128/mBio.01945-19)
Supplement: TABLE S1 [file mBio.01945-19-st001.xlsx]

## Sheet: Table S1
SpecID	Sequential Culture Date	Clade	Subclade	Branch	Epidemiology	Serial Isolates	KPC Allele	Ref	Source	Aminoglycoside	Beta-lactamase	Other Resistance Genes	Plasmid Replicons	# Contigs	N50	Genome Length	Depth	SRA Accession
AMR, antimicrobial resistance; IP, infection prevention; ERCP, endoscopic retrograde cholangiopancreatography; SICU, surgical intesive care unit; CTICU, cardiothoracic intensive care unit; EDS-HAT, enhanced detection system for hospital-associated tranmission; BAL, bronchioalveolar lavage; BLD, blood; SCP, endoscope; SPU, sputum; SUR, surveillance rectal swab; URN, urine, WND, wound
KLP002	36	I	A	A1	IP surveillance		KPC-2		BLD	aac(3)-IVa, aac(6')-Ib, aadA1, aadA2, aph(3')-Ia, aph(4)-Ia	blaKPC-2, blaOXA-9, blaSHV-12, blaTEM-168	catA1, cml, dfrA12, fosA, mph(A), oqxA, oqxB, sul1, sul3	ColRNAI, IncFIB(K), IncR, IncX3	108	172583	5638561	244	SRS951097
KLP005	58	I	A	A1	IP surveillance		KPC-2		BLD	aac(3)-IVa, aac(6')-Ib, aadA1, aadA2, aph(3')-Ia, aph(4)-Ia	blaKPC-2, blaOXA-9, blaSHV-12, blaTEM-1A	catA1, cml, dfrA12, fosA, mph(A), oqxA, oqxB, sul1, sul3	ColRNAI, IncFIB(K), IncR, IncX3	94	202141	5619917	298	SRS951104
KLP006	672	I	A	A1	IP surveillance	d	KPC-2		BLD	aac(3)-IVa, aac(6')-Ib, aadA1, aadA2, aph(3')-Ia, aph(4)-Ia	blaKPC-2, blaOXA-9, blaSHV-11, blaTEM-168	catA1, cml, dfrA12, fosA, mph(A), oqxA, oqxB, sul1, sul3	ColRNAI, IncFIB(K), IncR, IncX3	109	150044	5613309	262	SRS951102
KLP011	679	I	A	A1	IP surveillance		KPC-2		BLD	aac(3)-IIa, aac(3)-IVa, aac(6')-Ib, aadA1, aadA2, aph(3')-Ia, aph(4)-Ia, strB	blaKPC-2, blaOXA-9, blaSHV-11, blaTEM-1A	catA1, catA2, cml, dfrA12, dfrA14, fosA, mph(A), oqxA, oqxB, sul1, sul2, sul3, tet(D)	ColRNAI, IncFIA(HI1), IncFIB(K), IncFIB(pQil), IncR, IncX3	194	143741	5732334	228	SRS951100
KLP014	722	I	C	C	ERCP outbreak		KPC-2	(2)	BLD	aac(3)-IIa, aac(6')-Ib, aadA2, aph(3')-Ia, strA, strB	blaCTX-M-15, blaKPC-2, blaOXA-9, blaSHV-11, blaTEM-1A	catA1, catA2, dfrA12, dfrA14, fosA, mph(A), oqxA, oqxB, sul1, sul2, tet(D)	ColRNAI, IncFIA(HI1), IncFIB(K), IncFIB(pQil), IncX3	154	196577	5634137	329	SRS951099
KLP015	739	I	C	C	ERCP outbreak		KPC-2	(2)	WND	aac(3)-IIa, aac(6')-Ib, aadA2, aph(3')-Ia, strA, strB	blaCTX-M-15, blaKPC-2, blaOXA-9, blaSHV-12, blaTEM-1A	catA1, catA2, dfrA12, dfrA14, fosA, mph(A), oqxA, oqxB, sul1, sul2, tet(D)	ColRNAI, IncFIA(HI1), IncFIB(K), IncFIB(pQil), IncX3	178	143462	5642247	406	SRS951107
KLP017	802	I	C	C	ERCP outbreak	g	KPC-2	(2)	BLD	aac(3)-IIa, aac(6')-Ib, aadA2, aph(3')-Ia, strA, strB	blaCTX-M-15, blaKPC-2, blaOXA-9, blaSHV-12	catA1, catA2, dfrA12, dfrA14, fosA, mph(A), oqxA, oqxB, sul1, sul2, tet(D)	ColRNAI, IncFIA(HI1), IncFIB(K), IncFIB(pQil), IncX3	192	197134	5657159	585	SRS951109
KLP019	851	I	C	C	ERCP outbreak		KPC-2	(2)	BLD	aac(6')-Ib, aadA2, aph(3')-Ia	blaKPC-2, blaOXA-9, blaSHV-11, blaTEM-1A	catA1, dfrA12, dfrA14, fosA, mph(A), oqxA, oqxB, sul1	ColRNAI, IncFIA(HI1), IncFIB(K), IncX3	98	194624	5514975	280	SRS951113
KLP025	1012	I	C	C	ERCP outbreak		KPC-2	(2)	BLD	aac(6')-Ib, aadA2, aph(3')-Ia	blaCTX-M-15, blaKPC-2, blaOXA-9, blaSHV-12, blaTEM-1A	catA1, dfrA12, dfrA14, fosA, mph(A), oqxA, oqxB, sul1	ColRNAI, IncFIA(HI1), IncFIB(K), IncR, IncX3	294	159543	5654423	801	SRS951110
KLP028	1027	I	C	C	ERCP outbreak		KPC-2	(2)	SCP	aac(3)-IIa, aac(6')-Ib, aadA2, aph(3')-Ia	blaCTX-M-15, blaKPC-2, blaOXA-9, blaSHV-11, blaTEM-168	catA1, dfrA12, dfrA14, fosA, mph(A), oqxA, oqxB, sul1, tet(D)	ColRNAI, IncFIA(HI1), IncFIB(K), IncR, IncX3	238	181038	6029409	183	SRS951114
KLP035	1023	I	C	C	ERCP outbreak		KPC-2	(2)	SCP	aac(6')-Ib, aadA2, aph(3')-Ia	blaKPC-2, blaOXA-9, blaSHV-12, blaTEM-1A	catA1, dfrA12, dfrA14, fosA, mph(A), oqxA, oqxB, sul1	ColRNAI, IncFIA(HI1), IncFIB(K), IncX3	186	195197	5561814	1140	SRS951117
KLP038	1022	I	C	C	ERCP outbreak		KPC-2	(2)	SPU	aac(6')-Ib, aadA2, aph(3')-Ia	blaKPC-2, blaOXA-9, blaSHV-11, blaTEM-1A	catA1, dfrA12, dfrA14, fosA, mph(A), oqxA, oqxB, sul1	ColRNAI, IncFIA(HI1), IncFIB(K), IncX3	153	172848	5541255	794	SRS951121
KLP041	449	I	B	B	IP surveillance	c	KPC-2	(2)	BAL	aac(6')-Ib, aadA2, aph(3')-Ia	blaKPC-2, blaOXA-9, blaSHV-12, blaTEM-1A	catA1, dfrA12, dfrA14, fosA, mph(A), oqxA, oqxB, sul1	Col(BS512), Col156, ColRNAI, IncFIB(K), IncFIB(pQil), IncR, IncX3	209	155008	5681113	1072	SRS951124
KLP042	1110	I	C	C	ERCP outbreak		KPC-2	(2)	BLD	aac(6')-Ib, aph(3')-Ia	blaKPC-2, blaOXA-9, blaSHV-12, blaTEM-1A	dfrA14, fosA, oqxA, oqxB	ColRNAI, IncFIA(HI1), IncFIB(K), IncX3	161	157726	5505044	608	SRS951125
KLP043	1003	I	B	B	IP surveillance		KPC-2	(2)	SPU	aac(6')-Ib	blaKPC-2, blaOXA-9, blaSHV-11, blaTEM-168	fosA, oqxA, oqxB	ColRNAI, IncR, IncX3	86	185745	5452373	230	SRS951168
KLP045	1067	I	C	C	ERCP outbreak		KPC-2	(2)	BLD	aac(6')-Ib	blaKPC-2, blaOXA-9, blaSHV-12, blaTEM-1A	dfrA14, fosA, oqxA, oqxB	ColRNAI, IncFIA(HI1), IncX3	154	159806	5366284	247	SRS951126
KLP046	1041	I	C	C	ERCP outbreak		KPC-2	(2)	BAL	aac(6')-Ib, aadA2, aph(3')-Ia	blaKPC-2, blaOXA-9, blaSHV-12, blaTEM-163	catA1, dfrA12, dfrA14, fosA, mph(A), oqxA, oqxB, sul1	ColRNAI, IncFIA(HI1), IncFIB(K), IncX3	128	190245	5529340	270	SRS951127
KLP048	974	I	A	A1	IP surveillance		KPC-2	(2)	BLD	aac(6')-Ib, aadA2, aph(3')-Ia	blaKPC-2, blaOXA-9, blaSHV-11, blaTEM-1A	catA1, dfrA12, fosA, mph(A), oqxA, oqxB, sul1	ColRNAI, IncFIB(K)	140	176889	5595809	1044	SRS951128
KLP049	1000	I	A	A1	IP surveillance		KPC-2	(2)	URN	aadA2	blaKPC-2, blaSHV-11	fosA, oqxA, oqxB, sul1	ColRNAI, IncFIB(K)	81	209495	5499179	260	SRS951208
KLP056	1034	I	C	C	ERCP outbreak		KPC-2	(2)	SUR	aac(6')-Ib, aadA2, aph(3')-Ia	blaKPC-2, blaOXA-9, blaSHV-12, blaTEM-1A	catA1, dfrA12, dfrA14, fosA, mph(A), oqxA, oqxB, sul1	ColRNAI, IncFIA(HI1), IncFIB(K), IncX3	103	203865	5474446	255	SRS951206
KLP059	1093	I	A	A1	IP surveillance		KPC-2	(2)	BAL	aac(3)-IVa, aac(6')-Ib, aadA1, aadA2, aph(4)-Ia	blaKPC-2, blaOXA-9, blaSHV-12, blaTEM-1A	catA1, cml, dfrA12, fosA, mph(A), oqxA, oqxB, sul1, sul3	ColRNAI, IncFIB(K), IncR, IncX3	104	174824	5766389	231	SRS951209
KLP063	1135	I	A	A1	IP surveillance		KPC-2	(2)	URN	aac(6')-Ib, aadA2, aph(3')-Ia	blaKPC-2, blaOXA-9, blaSHV-12, blaTEM-1A	catA1, dfrA12, fosA, mph(A), oqxA, oqxB, sul1	ColRNAI, IncFIB(K), IncFIB(pQil), IncFII(Yp), IncX3	155	169143	5743672	341	SRS951207
KLP069	1250	I	B	B	IP surveillance	c	KPC-2	(2)	BLD	aac(6')-Ib, aadA2	blaKPC-2, blaOXA-9, blaSHV-12, blaTEM-1A	catA1, dfrA12, fosA, mph(A), oqxA, oqxB, sul1	Col156, ColRNAI, IncFIB(pQil), IncR, IncX3	124	135083	5537544	288	SRS951211
KLP089	1247	I	B	B	IP surveillance	c	KPC-2		BLD	aac(6')-Ib, aadA2	blaKPC-2, blaOXA-9, blaSHV-12, blaTEM-163	catA1, dfrA12, fosA, mph(A), oqxA, oqxB, sul1	ColRNAI, IncFIB(pQil), IncR, IncX3	104	163700	5576242	232	SRS951210
KLP093	1249	I	B	B	IP surveillance	c	KPC-2		BLD	aac(6')-Ib, aadA2	blaKPC-2, blaOXA-9, blaSHV-12, blaTEM-1A	catA1, dfrA12, fosA, mph(A), oqxA, oqxB, sul1	ColRNAI, IncFIB(pQil), IncR, IncX3	112	154969	5534569	280	SRS951214
KLP096	1251	I	B	B	IP surveillance	c	KPC-2		BLD	aac(6')-Ib, aadA2	blaKPC-2, blaOXA-9, blaSHV-12, blaTEM-1A	catA1, dfrA12, fosA, mph(A), oqxA, oqxB, sul1	ColRNAI, IncFIB(pQil), IncR, IncX3	112	158787	5569653	274	SRS951212
KLP098	392	I	B	B	IP surveillance	c	KPC-2		BAL	aac(6')-Ib, aadA2	blaKPC-2, blaOXA-9, blaSHV-12, blaTEM-1A	catA1, dfrA12, fosA, mph(A), oqxA, oqxB, sul1	ColRNAI, IncFIB(pQil), IncR, IncX3	129	172583	5577487	248	SRS951213
KLP101	1750	I	A	A2	Bronchoscope outbreak		KPC-2	(15)	BAL	aadA2	blaKPC-2, blaOXA-9, blaSHV-12, blaTEM-1A	catA1, dfrA12, fosA, mph(A), oqxA, oqxB, sul1	ColRNAI, IncFIB(K), IncX3	104	146643	5537224	88	SRR8798035
KLP102	1705	I	A	A2	IP surveillance		KPC-2	(15)	BAL	aac(6')-Ib, aadA2, aph(3')-Ia	blaKPC-2, blaOXA-9, blaSHV-12, blaTEM-1A	catA1, dfrA12, fosA, mph(A), oqxA, oqxB, sul1	ColRNAI, IncFIB(K), IncX3	114	163125	5567685	107	SRR8798036
KLP104	1759	I	A	A2	Bronchoscope outbreak		KPC-2	(15)	BAL	aadA2	blaKPC-2, blaOXA-9, blaSHV-12, blaTEM-1A	catA1, dfrA12, fosA, mph(A), oqxA, oqxB, sul1	ColRNAI, IncFIB(K), IncX3	96	165987	5536371	82	SRR8798037
KLP105	1765	I	A	A2	Bronchoscope outbreak		KPC-2	(15)	BAL	aadA2	blaKPC-2, blaOXA-9, blaSHV-11, blaTEM-1A	catA1, dfrA12, fosA, mph(A), oqxA, oqxB, sul1	ColRNAI, IncFIB(K), IncX3	104	129550	5537130	65	SRR8798038
KLP106	1779	II	F	F	IP surveillance		KPC-3	(15)	BAL	aac(6')-Ib, aadA1, strA, strB	blaKPC-3, blaOXA-9, blaSHV-11	dfrA14, fosA, oqxA, oqxB, sul2	ColRNAI, IncFII(pBK30683)	102	165931	5634353	66	SRR8798031
KLP108	1758	I	A	A2	Bronchoscope outbreak		KPC-2	(15)	BAL	aadA2	blaKPC-2, blaOXA-9, blaSHV-12, blaTEM-1A	catA1, dfrA12, fosA, mph(A), oqxA, oqxB, sul1	ColRNAI, IncFIB(K), IncX3	82	166659	5529449	65	SRR8798032
KLP109	1739	I	A	A2	Bronchoscope outbreak		KPC-2	(15)	SPU	aadA2	blaKPC-2, blaOXA-9, blaSHV-12, blaTEM-1A	catA1, dfrA12, fosA, mph(A), oqxA, oqxB, sul1	ColRNAI, IncFIB(K), IncX3	101	166229	5536054	90	SRR8798033
KLP110	1769	I	A	A2	Bronchoscope outbreak		KPC-2	(15)	BAL	aadA2	blaKPC-2, blaOXA-9, blaSHV-12, blaTEM-1A	catA1, dfrA12, fosA, mph(A), oqxA, oqxB, sul1	ColRNAI, IncFIB(K), IncX3	101	186870	5537647	126	SRR8798034
KLP111	1755	I	A	A2	IP surveillance		KPC-2	(15)	SPU	aac(6')-Ib, aadA2	blaKPC-2, blaSHV-12	fosA, oqxA, oqxB, sul1	Col(KPHS6), ColRNAI, IncFIB(K), IncX3	91	152574	5546532	93	SRR8798039
KLP112	1778	I	A	A2	Bronchoscope outbreak		KPC-2	(15)	SCP	aadA2	blaKPC-2, blaOXA-9, blaSHV-12, blaTEM-1A	catA1, dfrA12, fosA, mph(A), oqxA, oqxB, sul1	ColRNAI, IncFIB(K), IncX3	100	166082	5537377	126	SRR8798040
KLP114	1778	I	A	A2	Bronchoscope outbreak		KPC-2	(15)	SCP	aadA2	blaKPC-2, blaOXA-9, blaSHV-12, blaTEM-1A	catA1, dfrA12, fosA, mph(A), oqxA, oqxB, sul1	ColRNAI, IncFIB(K), IncX3	101	157688	5537799	114	SRR8798062
KLP115	1768	I	A	A2	Bronchoscope outbreak		KPC-2	(15)	BAL	aadA2	blaKPC-2, blaOXA-9, blaSHV-12, blaTEM-1A	catA1, dfrA12, fosA, mph(A), oqxA, oqxB, sul1	ColRNAI, IncFIB(K), IncX3	102	166230	5538585	145	SRR8798063
KLP116	2168	II	F	F	Gastroscope outbreak	a	KPC-3	(16)	WND	aac(6')-Ib, aadA1, strA, strB	blaKPC-3, blaOXA-9, blaSHV-11, blaTEM-1A	dfrA14, fosA, oqxA, oqxB, sul2	IncFII(pBK30683)	91	181914	5586159	47	SRR8798064
KLP117	2178	II	F	F	Gastroscope outbreak		KPC-3	(16)	BAL	aac(6')-Ib, aadA1, strA, strB	blaKPC-3, blaOXA-9, blaSHV-11, blaTEM-1C	dfrA14, fosA, oqxA, oqxB, sul2	IncFII(pBK30683)	103	144280	5589221	32	SRR8798065
KLP119	2192	II	F	F	Gastroscope outbreak		KPC-3	(16)	WND	aac(6')-Ib, aadA1, strA, strB	blaKPC-3, blaOXA-9, blaSHV-11, blaTEM-1A	dfrA14, fosA, oqxA, oqxB, sul2	IncFII(pBK30683)	92	154858	5587892	32	SRR8798066
KLP120	2189	II	F	F	Gastroscope outbreak		KPC-3	(16)	BAL	aac(6')-Ib, aadA1, strA, strB	blaKPC-3, blaOXA-9, blaSHV-11, blaTEM-1A	dfrA14, fosA, oqxA, oqxB, sul2	IncFII(pBK30683)	91	181914	5590311	52	SRR8798067
KLP121	2176	II	F	F	Gastroscope outbreak	b	KPC-3	(16)	WND	aac(6')-Ib, aadA1, strA, strB	blaKPC-3, blaOXA-9, blaSHV-11, blaTEM-1A	dfrA14, fosA, oqxA, oqxB, sul2	IncFII(pBK30683)	92	154805	5603552	40	SRR8798068
KLP122	2186	II	F	F	Gastroscope outbreak		KPC-3	(16)	WND	aac(6')-Ib, aadA1, strA, strB	blaKPC-3, blaOXA-9, blaSHV-11, blaTEM-1A	dfrA14, fosA, oqxA, oqxB, sul2	IncFII(pBK30683)	90	192583	5589529	41	SRR8798069
KLP124	2183	II	F	F	Gastroscope outbreak		KPC-3	(16)	BAL	aac(6')-Ib, aadA1, strA, strB	blaKPC-3, blaOXA-9, blaSHV-11, blaTEM-1C	dfrA14, fosA, oqxA, oqxB, sul2	IncFII(pBK30683)	97	192146	5633808	45	SRR8798070
KLP125	2195	II	F	F	Gastroscope outbreak	s	KPC-3	(16)	BAL	aac(6')-Ib, aadA1, strA, strB	blaKPC-3, blaOXA-9, blaSHV-11, blaTEM-1A	dfrA14, fosA, oqxA, oqxB, sul2	IncFII(pBK30683)	86	203935	5588542	46	SRR8798071
KLP127	2209	II	F	F	Gastroscope outbreak		KPC-3	(16)	SUR	aac(6')-Ib, aadA1, strA, strB	blaKPC-3, blaOXA-9, blaSHV-11, blaTEM-1A	dfrA14, fosA, oqxA, oqxB, sul2	IncFII(pBK30683)	90	203935	5590067	43	SRR8798048
KLP128	1886	II	F	F	SICU outbreak		KPC-3		BAL	aac(6')-Ib, aadA1, strA, strB	blaKPC-3, blaOXA-9, blaSHV-11, blaTEM-1A	dfrA14, fosA, oqxA, oqxB, sul2	ColRNAI, IncFII(pBK30683)	91	203935	5647949	115	SRR8798047
KLP129	1885	II	F	F	SICU outbreak		KPC-3		BAL	aac(6')-Ib, aadA1, strA, strB	blaKPC-3, blaOXA-9, blaSHV-11, blaTEM-1A	dfrA14, fosA, oqxA, oqxB, sul2	IncFII(pBK30683)	103	181886	5637121	36	SRR8798050
KLP130	1888	II	F	F	SICU outbreak		KPC-3		BAL	aac(6')-Ib, aadA1, strA, strB	blaKPC-3, blaOXA-9, blaSHV-11, blaTEM-1A	dfrA14, fosA, oqxA, oqxB, sul2	IncFII(pBK30683)	103	204964	5641172	46	SRR8798049
KLP131	1877	II	F	F	SICU outbreak		KPC-3		WND	aac(6')-Ib, aadA1, strA, strB	blaKPC-3, blaOXA-9, blaSHV-11, blaTEM-79	dfrA14, fosA, oqxA, oqxB, sul2	IncFII(pBK30683)	105	203935	5641624	76	SRR8798044
KLP132	1916	II	F	F	SICU outbreak		KPC-3		BAL	aac(6')-Ib, aadA1, strA, strB	blaKPC-3, blaOXA-9, blaSHV-11, blaTEM-1A	dfrA14, fosA, oqxA, oqxB, sul2	IncFII(pBK30683)	94	181477	5633963	66	SRR8798043
KLP133	1916	II	F	F	SICU outbreak		KPC-3		BAL	aac(6')-Ib, aadA1, strA, strB	blaKPC-3, blaOXA-9, blaSHV-11, blaTEM-1C	dfrA14, fosA, oqxA, oqxB, sul2	IncFII(pBK30683)	96	203934	5632940	53	SRR8798046
KLP134	1921	II	F	F	SICU outbreak		KPC-3		BAL	aac(6')-Ib, aadA1, strA, strB	blaKPC-3, blaOXA-9, blaSHV-11, blaTEM-1B	dfrA14, fosA, oqxA, oqxB, sul2	IncFII(pBK30683)	101	203935	5636660	49	SRR8798045
KLP135	1938	II	F	F	SICU outbreak	a	KPC-3		BAL	aac(6')-Ib, aadA1, strA, strB	blaKPC-3, blaOXA-9, blaSHV-11, blaTEM-79	dfrA14, fosA, oqxA, oqxB, sul2	IncFII(pBK30683)	104	181477	5636400	39	SRR8798042
KLP136	1945	II	F	F	SICU outbreak		KPC-3		WND	aac(6')-Ib, aadA1, strA, strB	blaKPC-3, blaOXA-9, blaSHV-11, blaTEM-1A	dfrA14, fosA, oqxA, oqxB, sul2	IncFII(pBK30683)	90	198106	5591262	43	SRR8798041
KLP137	1949	II	F	F	SICU outbreak		KPC-3		BAL	aac(6')-Ib, aadA1, strA, strB	blaKPC-3, blaOXA-9, blaSHV-11, blaTEM-79	dfrA14, fosA, oqxA, oqxB, sul2	IncFII(pBK30683)	99	192583	5638890	62	SRR8798060
KLP138	1949	II	F	F	SICU outbreak		KPC-3		WND	aac(6')-Ib, aadA1, strA, strB	blaKPC-3, blaOXA-9, blaSHV-11, blaTEM-1A	dfrA14, fosA, oqxA, oqxB, sul2	IncFII(pBK30683)	93	169943	5590580	42	SRR8798061
KLP140	2009	II	F	F	SICU outbreak		KPC-3		WND	aac(6')-Ib, aadA1, strA, strB	blaKPC-3, blaOXA-9, blaSHV-11, blaTEM-1A	dfrA14, fosA, oqxA, oqxB, sul2	ColRNAI, IncFII(pBK30683)	97	200818	5639105	79	SRR8798058
KLP141	2023	II	F	F	SICU outbreak		KPC-3		BAL	aac(6')-Ib, aadA1, strA, strB	blaKPC-3, blaOXA-9, blaSHV-11, blaTEM-1A	dfrA14, fosA, oqxA, oqxB, sul2	IncFII(pBK30683)	99	203935	5636368	76	SRR8798059
KLP142	2429	II	F	F	CTICU outbreak		KPC-3		WND	aadA1, strA, strB	blaKPC-3, blaOXA-9, blaSHV-11, blaTEM-1A	dfrA14, fosA, oqxA, oqxB, sul2, tet(A)	IncFII(pBK30683), IncFIB(AP001918), IncFIC(FII)	107	168055	5745185	459	SRR8798056
KLP144	2428	II	F	F	CTICU outbreak		KPC-3		BAL	aadA1, strA, strB	blaKPC-3, blaOXA-9, blaSHV-11, blaTEM-1A	dfrA14, fosA, oqxA, oqxB, sul2	IncFII(pBK30683)	86	203935	5587870	219	SRR8798057
KLP145	2463	II	F	F	CTICU outbreak		KPC-3		BAL	aadA1, strA, strB	blaKPC-3, blaOXA-9, blaSHV-11, blaTEM-1A	dfrA14, fosA, oqxA, oqxB, sul2	IncFII(pBK30683)	94	203935	5588333	169	SRR8798054
KLP146	2469	II	F	F	CTICU outbreak		KPC-3		BAL	aadA1, strA, strB	blaKPC-3, blaOXA-9, blaSHV-11, blaTEM-1C	dfrA14, fosA, oqxA, oqxB, sul2	IncFII(pBK30683)	96	203935	5590603	237	SRR8798055
KLP147	2471	II	F	F	CTICU outbreak	f	KPC-3		SPU	aadA1, strA, strB	blaKPC-3, blaOXA-9, blaSHV-11, blaTEM-1A	dfrA14, fosA, oqxA, oqxB, sul2	IncFII(pBK30683)	87	168055	5586390	259	SRR8798052
KLP148	2472	II	F	F	CTICU outbreak		KPC-3		BAL	aadA1, strA, strB	blaKPC-3, blaOXA-9, blaSHV-11, blaTEM-1C	dfrA14, fosA, oqxA, oqxB, sul2	IncFII(pBK30683)	89	203935	5585343	270	SRR8798053
KLP149	2504	II	F	F	EDS-HAT	f	KPC-3		SPU	aadA1, strA, strB	blaKPC-3, blaOXA-9, blaSHV-11, blaTEM-1C	dfrA14, fosA, oqxA, oqxB, sul2	IncFII(pBK30683)	98	144695	5582499	82	SRR8199031
KLP151	2488	II	F	F	CTICU outbreak		KPC-3		BAL	aadA1, strA, strB	blaKPC-3, blaOXA-9, blaSHV-11, blaTEM-1C	dfrA14, fosA, oqxA, oqxB, sul2	IncFII(pBK30683)	91	168055	5583690	262	SRR8798030
KLP152	2489	II	F	F	CTICU outbreak		KPC-3		SPU	aadA1, strA, strB	blaKPC-3, blaOXA-9, blaSHV-11, blaTEM-1A	dfrA14, fosA, oqxA, oqxB, sul2	IncFII(pBK30683)	93	143802	5586785	249	SRR8798029
KLP153	2500	II	F	F	CTICU outbreak		KPC-3		BAL	aadA1, strA, strB	blaKPC-3, blaOXA-9, blaSHV-11, blaTEM-1A	dfrA14, fosA, oqxA, oqxB, sul2	IncFII(pBK30683)	94	154858	5585677	279	SRR8798072
KLP154	2449	II	F	F	CTICU outbreak		KPC-3		BAL	aadA1, strA, strB	blaKPC-3, blaOXA-9, blaSHV-11, blaTEM-1C	dfrA14, fosA, oqxA, oqxB, sul2	IncFII(pBK30683)	90	168055	5586401	311	SRR8798051
KLP155	2508	I	A	A1	EDS-HAT		KPC-2		URN	aac(3)-IVa, aac(6')-Ib, aadA1, aadA2, aph(3')-Ia, aph(4)-Ia	blaKPC-2, blaOXA-9, blaSHV-11, blaTEM-1A	catA1, cml, dfrA12, fosA, mph(A), oqxA, oqxB, sul1, sul3	ColRNAI, IncFIB(K), IncFIB(pQil), IncR	6	5556479	5909862	81	SAMN10435697
KLP156	2518	II	F	F	EDS-HAT	b	KPC-8 (V240G)		SPU	aac(6')-Ib, aadA1, strA, strB	blaKPC-8, blaOXA-9, blaSHV-11, blaTEM-57	dfrA14, fosA, oqxA, oqxB, sul2	IncFII(pBK30683)	86	144353	5575867	62	SRR8199432
KLP157	2519	II	F	F	EDS-HAT		KPC-3		WND	aac(6')-Ib, aadA1, strA, strB	blaKPC-3, blaOXA-9, blaSHV-11, blaTEM-1A	dfrA14, fosA, oqxA, oqxB, sul2	IncFII(pBK30683)	2	5493239	5665420	117	SAMN10435699
KLP158	2526	I	A	A1	EDS-HAT		KPC-2		SPU	aac(3)-IVa, aac(6')-Ib, aadA1, aadA2, aph(3')-Ia, aph(4)-Ia	blaKPC-2, blaOXA-9, blaSHV-11, blaTEM-1A	catA1, cml, dfrA12, fosA, mph(A), oqxA, oqxB, sul1, sul3	ColRNAI, IncFIB(K), IncFIB(Mar), IncHI1B, IncR	128	136024	5962976	150	SRR8198930
KLP164	2554	II	F	F	EDS-HAT		KPC-3		WND	aadA1, strA, strB	blaKPC-3, blaOXA-9, blaSHV-11, blaTEM-1C	dfrA14, fosA, oqxA, oqxB, sul2	IncFII(pBK30683)	88	168055	5449406	115	SRR8198946
KLP167	2581	I	A	A1	EDS-HAT	e	KPC-2		WND	aac(3)-IVa, aac(6')-Ib, aadA1, aadA2, aph(3')-Ia, aph(4)-Ia	blaKPC-2, blaOXA-9, blaSHV-11, blaTEM-1A	catA1, cml, dfrA12, fosA, mph(A), oqxA, oqxB, sul1, sul3	ColRNAI, IncFIB(K), IncFIB(pQil), IncR	131	135256	5769206	128	SRR8199269
KLP170	2583	II	F	F	EDS-HAT		KPC-3		URN	aadA1, strA, strB	blaKPC-3, blaOXA-9, blaSHV-11	dfrA14, fosA, oqxA, oqxB, sul2, tet(A)	IncFII(pBK30683), IncFIB(AP001918), IncFIC(FII)	111	159947	5737621	109	SRR8199271
KLP171	2602	I	A	A1	EDS-HAT		KPC-2		URN	aadA2	blaKPC-2, blaOXA-9, blaSHV-12, blaTEM-1A	catA1, dfrA12, fosA, mph(A), oqxA, oqxB, sul1	IncFIB(K), IncX3	103	166146	5604122	120	SRR8199274
KLP172	2602	I	A	A1	EDS-HAT		KPC-2		URN	aac(3)-IVa, aadA1, aadA2, aph(3')-Ia, aph(4)-Ia	blaKPC-2, blaOXA-9, blaSHV-11, blaTEM-1A	catA1, cml, dfrA12, fosA, mph(A), oqxA, oqxB, sul1, sul3	ColRNAI, IncFIB(K), IncFIB(pQil), IncX3	125	149743	5763683	92	SRR8199273
KLP174	2620	I	A	A1	EDS-HAT		KPC-2		URN	aac(3)-IVa, aac(6')-Ib, aadA1, aadA2, aph(3')-Ia, aph(4)-Ia	blaKPC-2, blaOXA-9, blaSHV-11, blaTEM-1A	catA1, cml, dfrA12, fosA, mph(A), oqxA, oqxB, sul1, sul3	ColRNAI, IncFIB(K), IncR	119	123211	5608196	125	SRR8199275
KLP175	2652	I	A	A1	EDS-HAT		KPC-2		URN	aac(6')-Ib, aadA1, aadA2, aph(3')-Ia	blaKPC-2, blaOXA-9, blaSHV-11, blaTEM-1A	catA1, cml, dfrA12, fosA, mph(A), oqxA, oqxB, sul1, sul3	ColRNAI, IncFIB(K), IncR	114	203938	5605542	75	SRR8199262
KLP184	2717	II	F	F	EDS-HAT		KPC-3		SPU	strA, strB	blaKPC-3, blaSHV-11	dfrA14, fosA, oqxA, oqxB, sul2	IncFII(pBK30683)	90	203935	5581506	101	SRR8199634
KLP191	2749	II	F	F	EDS-HAT		KPC-3		SPU	aadA1, strA, strB	blaKPC-3, blaOXA-9, blaSHV-11, blaTEM-1A	dfrA14, fosA, oqxA, oqxB, sul2	IncFII(pBK30683)	94	180671	5585827	116	SRR8198873
KLP192	2752	II	F	F	EDS-HAT		KPC-3		SPU	aadA1, strA, strB	blaKPC-3, blaOXA-9, blaSHV-11, blaTEM-1A	dfrA14, fosA, oqxA, oqxB, sul2	IncFII(pBK30683)	85	165950	5583150	61	SRR8198918
KLP194	2762	II	F	F	EDS-HAT		KPC-3		SPU	aadA1, strA, strB	blaKPC-3, blaOXA-9, blaSHV-11, blaTEM-1A	dfrA14, fosA, oqxA, oqxB, sul2	IncFII(pBK30683)	98	144238	5583508	71	SRR8198916
KLP195	2775	II	F	F	EDS-HAT		KPC-3		SPU	aac(6')-Ib, aadA1, strA, strB	blaKPC-3, blaOXA-9, blaSHV-11, blaTEM-1A	dfrA14, fosA, oqxA, oqxB, sul2	IncFII(pBK30683)	83	203935	5585257	85	SRR8198915
KLP196	2780	II	F	F	EDS-HAT		KPC-3		SPU	aac(6')-Ib, aadA1, strA, strB	blaKPC-3, blaOXA-9, blaSHV-11, blaTEM-1A	dfrA14, fosA, oqxA, oqxB, sul2	IncFII(pBK30683)	86	203935	5632043	86	SRR8198856
KLP200	2790	II	F	F	EDS-HAT	b	KPC-3		URN	aadA1, strA, strB	blaKPC-3, blaOXA-9, blaSHV-11, blaTEM-1A	dfrA14, fosA, oqxA, oqxB, sul2	IncFII(pBK30683)	89	182686	5573464	74	SRR8199319
KLP201	2785	I	A	A3	EDS-HAT		KPC-2		SCP	aac(3)-IVa, aac(6')-Ib, aadA1, aadA2, aph(4)-Ia	blaKPC-2, blaOXA-9, blaSHV-11, blaTEM-1A	catA1, cml, dfrA12, fosA, mph(A), oqxA, oqxB, sul1, sul3	ColRNAI, IncFIB(K), IncR, IncX3	110	215690	5664794	105	SRR8199320
KLP202	2797	II	F	F	EDS-HAT		KPC-3		SPU	aadA1, strA, strB	blaKPC-3, blaOXA-9, blaSHV-11, blaTEM-1C	dfrA14, fosA, oqxA, oqxB, sul2	IncFII(pBK30683)	120	203935	5440596	72	SRR8199313
KLP204	2797	I	A	A1	EDS-HAT	e	KPC-2		URN	aac(6')-Ib, aadA1, aadA2	blaKPC-2, blaOXA-9, blaSHV-11, blaTEM-1A	cml, fosA, oqxA, oqxB, sul1, sul3	ColRNAI, IncFIB(K), IncFIB(pQil), IncR	130	134848	5725496	93	SRR8199315
KLP217	2881	II	F	F	EDS-HAT		KPC-3		URN	aadA1, strA, strB	blaKPC-3, blaOXA-9, blaSHV-11, blaTEM-1A	dfrA14, fosA, oqxA, oqxB, sul2	IncFII(pBK30683)	93	203935	5575717	61	SRR8199204
KLP219	2860	II	F	F	EDS-HAT		KPC-3		WND	aadA1, strA, strB	blaKPC-3, blaOXA-9, blaSHV-11, blaTEM-1A	dfrA14, fosA, oqxA, oqxB, sul2	IncFII(pBK30683)	88	203935	5571502	72	SRR8810180
KLP220	2899	II	F	F	EDS-HAT		KPC-3		URN	aadA1, strA, strB	blaKPC-3, blaOXA-9, blaSHV-11, blaTEM-1A	dfrA14, fosA, oqxA, oqxB, sul2	IncFII(pBK30683)	107	130680	5583564	109	SRR8199534
KLP225	2909	I	A	A1	EDS-HAT		KPC-2		SPU	aac(3)-IVa, aac(6')-Ib, aadA1, aadA2, aph(3')-Ia, aph(4)-Ia	blaKPC-2, blaOXA-9, blaSHV-12, blaTEM-163	catA1, cml, dfrA12, fosA, mph(A), oqxA, oqxB, sul1, sul3	ColRNAI, IncFIB(K), IncR, IncX3	149	108212	5823490	67	SRR8199527
KLP228	2920	I	A	A1	EDS-HAT		KPC-2		URN	aac(3)-IVa, aac(6')-Ib, aadA1, aadA2, aph(4)-Ia	blaKPC-2, blaOXA-9, blaSHV-11, blaTEM-1A	cml, fosA, oqxA, oqxB, sul1, sul3	ColRNAI, IncFIB(K), IncFIB(pQil), IncR	239	51706	5741751	72	SRR8199537
KLP230	2931	II	F	F	EDS-HAT		KPC-3		BLD	aadA1, strA, strB	blaKPC-3, blaOXA-9, blaSHV-11, blaTEM-1A	dfrA14, fosA, oqxA, oqxB, sul2	IncFII(pBK30683)	162	65823	5597148	78	SRR8199712
KLP231	2945	II	F	F	EDS-HAT		KPC-3		SUR	aac(6')-Ib, aadA1, strA, strB	blaKPC-3, blaOXA-9, blaSHV-11, blaTEM-1A	dfrA14, fosA, oqxA, oqxB, sul2	IncFII(pBK30683)	99	144695	5631334	92	SRR8199657
KLP249	1	I	A	A1	AMR study	h	KPC-2	(12)	URN	aac(3)-IVa, aac(6')Ib-cr, aadA2, aph(3')-Ia, aph(4)-Ia	blaKPC-2, blaOXA-9, blaSHV-12	catA1, cml, dfrA12, fosA, mph(A), oqxA, oqxB, sul1, sul3	ColRNAI, IncFIB(K), IncR, IncX3	127	146161	5595814	64	SRS2000643
KLP250	48	I	A	A1	AMR study	h	KPC-2	(12)	URN	aac(3)-IVa, aac(6')Ib-cr, aadA2, aph(3')-Ia, aph(4)-Ia	blaKPC-2, blaOXA-9, blaSHV-12	catA1, cml, dfrA12, fosA, mph(A), oqxA, oqxB, sul1, sul3	ColRNAI, IncFIB(K), IncR, IncX3	127	161431	5593737	54	SRS2000640
KLP251	58	I	A	A1	AMR study	i	KPC-2	(12)	BLD	aac(3)-IVa, aac(6')Ib-cr, aadA1, aadA2, aph(3')-Ia, aph(4)-Ia	blaKPC-2, blaOXA-9, blaSHV-12	catA1, cml, dfrA12, fosA, mph(A), oqxA, oqxB, sul1, sul3	ColRNAI, IncFIB(K), IncR, IncX3	118	171720	5594349	81	SRS2000641
KLP252	82	I	A	A1	AMR study	i	KPC-2	(12)	WND	aac(3)-IVa, aac(6')Ib-cr, aadA2, aph(3')-Ia, aph(4)-Ia	blaKPC-2, blaOXA-9, blaSHV-12	catA1, cml, dfrA12, fosA, mph(A), oqxA, oqxB, sul1, sul3	ColRNAI, IncFIB(K), IncR, IncX3	118	161387	5602124	59	SRS2000642
KLP253	72	I	A	A1	AMR study	j	KPC-2	(12)	BLD	aac(3)-IVa, aac(6')Ib-cr, aadA1, aadA2, aph(3')-Ia, aph(4)-Ia	blaKPC-2, blaOXA-9, blaSHV-12	catA1, cml, dfrA12, fosA, mph(A), oqxA, oqxB, sul1, sul3	ColRNAI, IncFIB(K), IncR, IncX3	117	163129	5593637	68	SRS2000626
KLP254	86	I	A	A1	AMR study	j	KPC-2	(12)	BLD	aac(3)-IVa, aac(6')Ib-cr, aadA2, aph(3')-Ia, aph(4)-Ia	blaKPC-2, blaOXA-9, blaSHV-12	catA1, cml, dfrA12, fosA, mph(A), oqxA, oqxB, sul1, sul3	ColRNAI, IncFIB(K), IncR, IncX3	115	149489	5598257	88	SRS2000638
KLP257	470	I	A	A1	AMR study	k	KPC-2	(12)	SPU	aac(3)-IVa, aac(6')Ib-cr, aadA2, aph(3')-Ia, aph(4)-Ia	blaKPC-2, blaOXA-9, blaSHV-12	catA1, cml, dfrA12, fosA, mph(A), oqxA, oqxB, sul1, sul3	ColRNAI, IncFIB(K), IncR, IncX3	115	180421	5738650	92	SRS2000636
KLP258	519	I	A	A1	AMR study	k	KPC-2	(12)	BAL	aac(3)-IVa, aac(6')Ib-cr, aadA2, aph(3')-Ia, aph(4)-Ia	blaKPC-2, blaOXA-9, blaSHV-11	catA1, cml, dfrA12, fosA, mph(A), oqxA, oqxB, sul1, sul3	ColRNAI, IncFIB(K), IncR, IncX3	122	178580	5738159	75	SRS2000635
KLP259	700	I	B	B	AMR study		KPC-2	(12)	WND	aac(6')Ib-cr, aadA2	blaKPC-2, blaOXA-9, blaSHV-11	catA1, dfrA12, fosA, mph(A), oqxA, oqxB, sul1	ColRNAI, IncFIB(pQil), IncR, IncX3	126	162976	5474142	66	SRS2000634
KLP260	771	I	B	B	AMR study	m	KPC-2	(12)	WND	aac(6')Ib-cr, strA, strB	blaKPC-2, blaOXA-9, blaSHV-12	ARR-3, dfrA27, fosA, oqxA, oqxB, sul1, sul2, tet(A)	ColRNAI, IncFIB(pQil), IncN, IncX3	89	164016	5456157	60	SRS2000631
KLP261	782	I	B	B	AMR study	m	KPC-2	(12)	BLD	aac(6')Ib-cr, strA, strB	blaKPC-2, blaOXA-9, blaSHV-12	ARR-3, dfrA27, fosA, oqxA, oqxB, sul1, sul2, tet(A)	ColRNAI, IncFIB(pQil), IncN, IncX3	86	201371	5455196	70	SRS2000632
KLP262	793	I	C	C	AMR study	n	KPC-2	(12)	BLD	aac(3)-IIa, aac(6')Ib-cr, aadA2, strA, strB	blaCTX-M-15, blaKPC-2, blaOXA-9, blaSHV-11	catA1, catA2, dfrA12, dfrA14, fosA, oqxA, oqxB, sul2, tet(D)	ColRNAI, IncFIA(HI1), IncFIB(pQil), IncX3	123	203669	5462687	79	SRS2000630
KLP263	799	I	C	C	AMR study	n	KPC-2	(12)	BLD	aac(3)-IIa, aac(6')Ib-cr, aadA2, aph(3')-Ia, strA, strB	blaCTX-M-15, blaKPC-2, blaOXA-9, blaSHV-12	catA1, catA2, dfrA12, dfrA14, fosA, mph(A), oqxA, oqxB, sul1, sul2, tet(D)	ColRNAI, IncFIA(HI1), IncFIB(K), IncFIB(pQil), IncX3	164	198850	5580123	91	SRS2000629
KLP265	903	I	C	C	AMR study	g	KPC-2	(12)	WND	aac(3)-IIa, aac(6')-Ib, aadA2, aph(3')-Ia, strA, strB	blaCTX-M-15, blaKPC-2, blaOXA-9, blaSHV-11	catA1, catA2, dfrA12, dfrA14, fosA, mph(A), oqxA, oqxB, sul1, sul2, tet(D)	ColRNAI, IncFIB(pQil), IncX3	245	206532	5618476	47	SRS2000627
KLP266	993	I	B	B	AMR study	o	KPC-2	(12)	BLD	aac(6')Ib-cr, aadA2	blaKPC-2, blaOXA-9, blaSHV-12	catA1, dfrA12, fosA, mph(A), oqxA, oqxB, sul1	ColRNAI, IncFIB(pQil), IncR, IncX3	121	201730	5490482	94	SRS2000625
KLP267	1033	I	B	B	AMR study	o	KPC-2	(12)	BAL	aac(6')Ib-cr, aadA2	blaKPC-2, blaOXA-9, blaSHV-12	catA1, dfrA12, fosA, mph(A), oqxA, oqxB, sul1	ColRNAI, IncFIB(pQil), IncR, IncX3	120	203669	5487548	70	SRS2000624
KLP268 (1684)	2455	II	D	D	AMR study		KPC-3	(14)	SPU	aac(6')-Ib, aadA1, aadA2, strA, strB	blaKPC-3, blaOXA-9, blaSHV-11, blaSHV-12	catA1, dfrA12, dfrA14, fosA, mph(A), oqxA, oqxB, sul1, sul2	IncFIB(K), IncX3	4	5579512	5907103	NA	SAMN12588286
KLP270	92	I	A	A1	AMR study	i	KPC-2	(10)	WND	aac(3)-IVa, aac(6')-Ib, aadA1, aph(3')-Ia, aph(4)-Ia	blaKPC-2, blaOXA-9, blaTEM-1A	catA1, cml, dfrA12, fosA, mph(A), oqxA, oqxB, sul1, sul3	ColRNAI, IncFIB(K), IncR, IncX3	133	127719	5589989	134	SRR1167002
KLP271	139	I	A	A1	AMR study	i	KPC-2	(10)	BLD	aac(3)-IVa, aac(6')-Ib, aadA1, aph(3')-Ia, aph(4)-Ia	blaKPC-2, blaOXA-9, blaTEM-1A	catA1, cml, dfrA12, fosA, mph(A), oqxA, oqxB, sul1, sul3	ColRNAI, IncFIB(K), IncR, IncX3	137	115515	5596524	192	SRR1167003
KLP272	260	I	A	A1	AMR study	i	KPC-2	(10)	BLD	aac(3)-IVa, aac(6')-Ib, aadA1, aph(3')-Ia, aph(4)-Ia	blaKPC-2, blaOXA-9, blaTEM-1A	cml, fosA, oqxA, oqxB, sul1, sul3	ColRNAI, IncR, IncX3	120	115515	5436291	290	SRR1167004
KLP273	306	II	E	E	AMR study	u	KPC-3	(10)	BLD	aac(3)-IVa, aadA2, aph(4)-Ia	blaKPC-3, blaOXA-9	cml, fosA, oqxA, oqxB, sul3	ColRNAI, IncFIB(K), IncFII(Yp), IncI2, IncR	114	144451	5577776	409	SRR1167005
KLP274	324	II	E	E	AMR study	u	KPC-3	(10)	BLD	aac(3)-IVa, aadA2, aph(3')-Ia, aph(4)-Ia	blaKPC-3, blaOXA-9	cml, fosA, oqxA, oqxB, sul3	ColRNAI, IncFIB(K), IncFII(Yp), IncI2, IncR	149	129321	5619081	509	SRR1167006
KLP275	655	I	A	A1	AMR study		KPC-2	(10)	BAL	aac(3)-IVa, aac(6')-Ib, aadA1, aph(3')-Ia, aph(4)-Ia	blaKPC-2, blaOXA-9, blaTEM-1A	catA1, cml, dfrA12, fosA, mph(A), oqxA, oqxB, sul1, sul3	ColRNAI, IncFIB(K), IncR, IncX3	133	127719	5590183	259	SRR1167007
KLP276	170	II	E	E	AMR study	t	KPC-3	(10)	URN	aac(6')-Ib, aadA1	blaKPC-3, blaOXA-9, blaSHV-129, blaTEM-1A	fosA, oqxA, oqxB	ColRNAI, IncFIB(K), IncFII(Yp), IncI2	104	122335	5535747	202	SRR1167008
KLP277	535	I	A	A1	AMR study	d	KPC-2	(10)	BLD	aac(3)-IVa, aac(6')-Ib, aadA1, aph(3')-Ia, aph(4)-Ia	blaKPC-2, blaOXA-9, blaTEM-1A	catA1, cml, dfrA12, fosA, mph(A), oqxA, oqxB, sul1, sul3	ColRNAI, IncFIB(K), IncR, IncX3	135	122524	5548175	145	SRR1167009
KLP278	629	I	A	A1	AMR study	t	KPC-2	(10)	URN	aac(3)-IVa, aac(6')-Ib, aadA1, aph(3')-Ia, aph(4)-Ia	blaKPC-2, blaOXA-9, blaTEM-1A	catA1, cml, dfrA12, fosA, mph(A), oqxA, oqxB, sul1, sul3	ColRNAI, IncFIB(K), IncR, IncX3	124	134025	5568518	225	SRR1167010
KLP279	61	II	E	E	AMR study		KPC-3	(10)	WND	aac(6')-Ib, aadA1	blaKPC-3, blaOXA-9, blaTEM-79	fosA, oqxA, oqxB	ColRNAI, IncFIB(K), IncFII(Yp), IncI2	103	129321	5531742	174	SRR1167013
KLP280	98	II	E	E	AMR study		KPC-3	(10)	BAL	aac(3)-IVa, aadA1, aph(3')-Ia, aph(4)-Ia	blaKPC-3	catA1, cml, dfrA12, fosA, mph(A), oqxA, oqxB, sul1, sul3	IncFIB(K), IncFII(Yp), IncR	119	159836	5509137	190	SRR1167014
KLP281	191	II	E	E	AMR study		KPC-3	(10)	URN	aac(3)-IVa, aadA2, aph(4)-Ia	blaKPC-3, blaOXA-9, blaTEM-1B	cml, fosA, oqxA, oqxB, sul3	ColRNAI, IncFII(Yp), IncI2, IncR, IncX3	120	129321	5514689	369	SRR1167015
KLP283	2110	II	F	F	AMR study	p	KPC-3	(13)	SPU	aadA1, strA, strB	blaKPC-3, blaOXA-9, blaSHV-11, blaTEM-1C	dfrA14, fosA, oqxA, oqxB, sul2	Col(MG828), ColpVC, IncFII(pBK30683)	114	135639	5608707	NA	GCF_001906725
KLP284	2129	II	F	F	AMR study	p	KPC-3 (D179Y, T243M)	(13)	SPU	aadA1, strA, strB	blaKPC-3, blaOXA-9, blaSHV-11, blaTEM-1A	dfrA14, fosA, oqxA, oqxB, sul2	IncFII(pBK30683)	116	137326	5670349	NA	GCF_001906705
KLP285	2144	II	F	F	AMR study	p	KPC-3(D179Y, T243M)	(13)	SPU	aadA1, strA, strB	blaKPC-3, blaOXA-9, blaSHV-11, blaTEM-1A	dfrA14, fosA, oqxA, oqxB, sul2	Col(MG828), ColpVC, IncFII(pBK30683)	117	134034	5668079	NA	GCF_001906715
KLP288	2262	II	F	F	AMR study	b	KPC-3 (D179Y)	(13)	URN	aadA1, strA, strB	blaKPC-3, blaOXA-9, blaSHV-11, blaTEM-1A	dfrA14, fosA, oqxA, oqxB, sul2	IncFII(pBK30683)	98	134034	5576353	NA	GCF_001906645
KLP289	2336	II	F	F	AMR study	b	KPC-3 (T243A)	(13)	URN	aac(6')-Ib, aadA1, strA, strB	blaKPC-3, blaOXA-9, blaSHV-11, blaTEM-1A	dfrA14, oqxA, oqxB, sul2	IncFII(pBK30683)	196	154758	5601018	NA	GCF_001905195
KLP291	2246	II	F	F	AMR study	s	KPC-3 (D179A)	(13)	BAL	aadA1, strA, strB	blaKPC-3, blaOXA-9, blaSHV-11, blaTEM-1A	dfrA14, fosA, oqxA, oqxB, sul2	IncFII(pBK30683)	222	75252	5597066	NA	GCF_001905225
KLP292	2356	II	F	F	AMR study	s	KPC-3 (D179A)	(13)	BAL	aac(6')-Ib, aadA1, strA, strB	blaKPC-3, blaOXA-9, blaSHV-11, blaTEM-1C	dfrA14, fosA, oqxA, oqxB, sul2	IncFII(pBK30683)	176	97237	5609188	NA	GCF_001905235
