# Supplementary material for: Evolution of Outbreak-Causing Carbapenem-Resistant Klebsiella pneumoniae ST258 at a Tertiary Care Hospital over 8 Years
Source: mBio. 2019 Sep 3;10(5):e01945-19. doi: 10.1128/mBio.01945-19 (PMC6722418; doi:10.1128/mBio.01945-19)
Supplement: TABLE S3 [file mBio.01945-19-st003.xlsx]

## Sheet: CladeI_Clade II enriched
Clade I enriched
Gene	Product	Chromosome/Plasmid	Prevalence Clade I (%)	Prevalence Clade II (%)
group_3462	hypothetical protein	Chromosome - capsule	98.5915	0
group_3463	hypothetical protein	Chromosome - capsule	98.5915	0
group_3464	hypothetical protein	Chromosome - capsule	98.5915	0
group_3465	Putative tyrosine-protein kinase in cps region	Chromosome - capsule	98.5915	0
group_3578	putative glycosyltransferase EpsJ	Chromosome - capsule	98.5915	0
wzxC	Lipopolysaccharide biosynthesis protein WzxC	Chromosome - capsule	98.5915	0
group_3580	hypothetical protein	Chromosome - capsule	98.5915	0
group_3577	hypothetical protein	Chromosome - capsule	97.1831	0
wfeD	UDP-Gal:alpha-D-GlcNAc-diphosphoundecaprenol beta-1,4-galactosyltransferase	Chromosome - capsule	92.9577	0
rstB_2	Sensor protein RstB	Chromosome	100	3.07692
ykfA	putative murein peptide carboxypeptidase	Chromosome	100	6.15385
group_3201	HTH-type transcriptional regulator DmlR	Chromosome	100	9.23077
group_3193	Ribokinase	Chromosome	100	10.7692
group_1729	Ribose import binding protein RbsB	Chromosome	100	10.7692
manP	PTS system mannose-specific EIIBCA component	Chromosome	100	10.7692
fruA_3	PTS system fructose-specific EIIB'BC component	Chromosome	100	10.7692
rhtB_1	Homoserine/homoserine lactone efflux protein	Chromosome	100	10.7692
group_2544	hypothetical protein	Chromosome	100	10.7692
group_3200	HTH-type transcriptional regulator DmlR	Chromosome	100	10.7692
attM	N-acyl homoserine lactonase AttM	Chromosome	100	10.7692
tolA_2	hypothetical protein	Chromosome	100	10.7692
dapE_2	putative succinyl-diaminopimelate desuccinylase	Chromosome	100	10.7692
group_1732	hypothetical protein	Chromosome	100	10.7692
opd	Parathion hydrolase	Chromosome	100	10.7692
rbsC_6	Ribose import permease protein RbsC	Chromosome	100	10.7692
group_2543	Ribose import ATP-binding protein RbsA	Chromosome	100	10.7692
rbsR_2	Ribose operon repressor	Chromosome	100	10.7692
ompN_1	Outer membrane protein N	Chromosome	98.5915	13.8462
group_1427	hypothetical protein	Chromosome	97.1831	3.07692
phoP_3	Alkaline phosphatase synthesis transcriptional regulatory protein PhoP	Chromosome	95.7746	3.07692
group_9230	hypothetical protein	Chromosome	84.507	16.9231
group_3449	hypothetical protein	Chromosome	80.2817	0
group_1963	Tyrosine recombinase XerC	Chromosome	80.2817	0
group_1959	Soluble lytic murein transglycosylase	Chromosome	80.2817	0
group_1960	Chromosome-partitioning protein Spo0J	Chromosome	80.2817	0
ibpA_2	Small heat shock protein IbpA	Chromosome	98.5915	0
nreC	Oxygen regulatory protein NreC	Chromosome	98.5915	1.53846
pncC_3	Nicotinamide-nucleotide amidohydrolase PncC	Chromosome	98.5915	1.53846
bluF_2	Blue light- and temperature-regulated antirepressor BluF	Chromosome	98.5915	1.53846
group_2761	hypothetical protein	Chromosome	98.5915	1.53846
group_3538	hypothetical protein	Chromosome	84.507	0
group_3479	hypothetical protein	Chromosome	83.0986	1.53846
group_3320	hypothetical protein	Plasmid	100	0
group_3319	hypothetical protein	Plasmid	100	0
group_2639	hypothetical protein	Plasmid	100	1.53846
bin3_1	Putative transposon Tn552 DNA-invertase bin3	Plasmid	98.5915	0
group_3321	hypothetical protein	Plasmid	98.5915	0
group_917	hypothetical protein	Plasmid	98.5915	1.53846
group_3598	hypothetical protein	Plasmid	98.5915	12.3077
group_923	hypothetical protein	Plasmid	98.5915	12.3077
group_3601	hypothetical protein	Plasmid	98.5915	12.3077
group_3602	hypothetical protein	Plasmid	98.5915	12.3077
rop	Regulatory protein rop	Plasmid	98.5915	13.8462
group_3318	hypothetical protein	Plasmid	97.1831	0
group_2066	hypothetical protein	Plasmid	97.1831	1.53846
group_2634	hypothetical protein	Plasmid	97.1831	3.07692
group_2633	hypothetical protein	Plasmid	97.1831	3.07692
group_1925	hypothetical protein	Plasmid	97.1831	9.23077
ceaC	Colicin-E3	Plasmid	97.1831	12.3077
imm	Colicin-E3 immunity protein	Plasmid	97.1831	12.3077
group_3600	hypothetical protein	Plasmid	97.1831	12.3077
group_3606	hypothetical protein	Plasmid	95.7746	3.07692
clpC	ATP-dependent Clp protease ATP-binding subunit ClpC	Plasmid	95.7746	10.7692
group_3389	hypothetical protein	Plasmid	95.7746	10.7692
group_868	hypothetical protein	Plasmid	95.7746	10.7692
group_3388	hypothetical protein	Plasmid	95.7746	10.7692
group_1941	hypothetical protein	Plasmid	95.7746	10.7692
group_3386	hypothetical protein	Plasmid	95.7746	10.7692
group_1939	hypothetical protein	Plasmid	95.7746	10.7692
group_3385	hypothetical protein	Plasmid	95.7746	10.7692
group_3384	hypothetical protein	Plasmid	95.7746	10.7692
group_843	hypothetical protein	Plasmid	95.7746	10.7692
spo0C_2	Chromosome-partitioning protein Spo0J	Plasmid	94.3662	3.07692
group_3630	hypothetical protein	Plasmid	94.3662	3.07692
group_3603	hypothetical protein	Plasmid	94.3662	3.07692
group_3604	Antirestriction protein KlcA	Plasmid	94.3662	3.07692
group_3627	hypothetical protein	Plasmid	94.3662	3.07692
group_2787	hypothetical protein	Plasmid	94.3662	3.07692
higA1_2	Antitoxin HigA1	Plasmid	94.3662	3.07692
ymoA	Modulating protein YmoA	Plasmid	94.3662	7.69231
hspA	Spore protein SP21	Plasmid	94.3662	10.7692
htpX_2	Protease HtpX	Plasmid	94.3662	10.7692
group_2694	hypothetical protein	Plasmid	94.3662	10.7692
group_863	hypothetical protein	Plasmid	94.3662	12.3077
group_1937	hypothetical protein	Plasmid	92.9577	10.7692
group_3605	hypothetical protein	Plasmid	91.5493	3.07692
group_2512	hypothetical protein	Plasmid	91.5493	3.07692
group_2779	hypothetical protein	Plasmid	91.5493	3.07692
cmpR_4	HTH-type transcriptional activator CmpR	Plasmid	91.5493	10.7692
ptxD	Phosphonate dehydrogenase	Plasmid	91.5493	10.7692
phnE_3	Phosphate-import permease protein PhnE	Plasmid	91.5493	10.7692
phnD_2	Phosphate-import protein PhnD	Plasmid	91.5493	10.7692
glnQ_8	Glutamine transport ATP-binding protein GlnQ	Plasmid	91.5493	10.7692
group_3310	hypothetical protein	Plasmid	90.1408	3.07692
group_3309	hypothetical protein	Plasmid	90.1408	3.07692
group_3308	hypothetical protein	Plasmid	90.1408	3.07692
group_925	hypothetical protein	Plasmid	90.1408	3.07692
group_830	hypothetical protein	Plasmid	88.7324	3.07692
group_1878	hypothetical protein	Plasmid	88.7324	3.07692
group_3307	hypothetical protein	Plasmid	88.7324	3.07692
group_3306	hypothetical protein	Plasmid	88.7324	3.07692
traJ	hypothetical protein	Plasmid	88.7324	3.07692
traM	Relaxosome protein TraM	Plasmid	88.7324	3.07692
group_3628	hypothetical protein	Plasmid	88.7324	3.07692
higA	Antitoxin HigA	Plasmid	88.7324	3.07692
group_2513	hypothetical protein	Plasmid	88.7324	3.07692
group_898	hypothetical protein	Plasmid	87.3239	0
group_3498	hypothetical protein	Plasmid	87.3239	1.53846
group_3499	Putative transposon Tn552 DNA-invertase bin3	Plasmid	87.3239	1.53846
group_3504	hypothetical protein	Plasmid	87.3239	1.53846
pir	PI protein	Plasmid	87.3239	1.53846
group_3507	hypothetical protein	Plasmid	87.3239	1.53846
group_3514	hypothetical protein	Plasmid	87.3239	1.53846
group_2002	Type IV secretion system protein virB9	Plasmid	87.3239	1.53846
yhcR	Endonuclease YhcR	Plasmid	87.3239	1.53846
yjoB	putative ATPase YjoB	Plasmid	87.3239	1.53846
group_3517	hypothetical protein	Plasmid	87.3239	1.53846
group_3520	hypothetical protein	Plasmid	87.3239	1.53846
pld	Phospholipase D	Plasmid	87.3239	3.07692
group_3315	hypothetical protein	Plasmid	87.3239	3.07692
group_343	hypothetical protein	Plasmid	87.3239	3.07692
group_3313	hypothetical protein	Plasmid	87.3239	3.07692
group_3312	hypothetical protein	Plasmid	87.3239	3.07692
group_3311	hypothetical protein	Plasmid	87.3239	3.07692
group_410	hypothetical protein	Plasmid	87.3239	3.07692
group_3500	Iron-sulfur cluster carrier protein	Plasmid	87.3239	3.07692
group_3501	hypothetical protein	Plasmid	87.3239	3.07692
group_3502	hypothetical protein	Plasmid	87.3239	3.07692
group_3508	hypothetical protein	Plasmid	87.3239	3.07692
group_3512	hypothetical protein	Plasmid	87.3239	3.07692
group_2726	hypothetical protein	Plasmid	87.3239	3.07692
rfaH_2	Transcription antitermination protein RfaH	Plasmid	87.3239	3.07692
group_3513	hypothetical protein	Plasmid	87.3239	3.07692
group_2728	Type IV secretion system protein virB4	Plasmid	87.3239	3.07692
virB8	Type IV secretion system protein virB8	Plasmid	87.3239	3.07692
group_2729	Type IV secretion system protein virB10	Plasmid	87.3239	3.07692
topB_2	DNA topoisomerase 3	Plasmid	87.3239	3.07692
group_3518	hypothetical protein	Plasmid	87.3239	3.07692
group_3519	hypothetical protein	Plasmid	87.3239	3.07692
group_3521	hypothetical protein	Plasmid	87.3239	3.07692
group_3522	hypothetical protein	Plasmid	87.3239	3.07692
group_2816	hypothetical protein	Plasmid	87.3239	3.07692
group_3644	hypothetical protein	Plasmid	87.3239	3.07692
group_3643	hypothetical protein	Plasmid	87.3239	3.07692
hin_2	DNA-invertase hin	Plasmid	87.3239	3.07692
group_2775	hypothetical protein	Plasmid	87.3239	3.07692
cat	Chloramphenicol acetyltransferase	Plasmid	87.3239	3.07692
group_3503	hypothetical protein	Plasmid	87.3239	4.61538
dnaJ_2	Chaperone protein DnaJ	Plasmid	87.3239	4.61538
group_3506	hypothetical protein	Plasmid	87.3239	4.61538
group_3511	hypothetical protein	Plasmid	87.3239	4.61538
group_895	hypothetical protein	Plasmid	87.3239	4.61538
ptlH	Type IV secretion system protein PtlH	Plasmid	87.3239	4.61538
traG	Conjugal transfer protein TraG	Plasmid	87.3239	4.61538
group_357	hypothetical protein	Plasmid	87.3239	12.3077
group_897	Type IV secretion system protein virB1	Plasmid	85.9155	1.53846
group_1997	hypothetical protein	Plasmid	85.9155	1.53846
stpA_2	DNA-binding protein StpA	Plasmid	85.9155	1.53846
group_2797	hypothetical protein	Plasmid	85.9155	3.07692
pys2	Pyocin-S2	Plasmid	85.9155	3.07692
group_344	Fertility inhibition protein	Plasmid	85.9155	3.07692
group_234	hypothetical protein	Plasmid	85.9155	3.07692
traS	hypothetical protein	Plasmid	85.9155	3.07692
fecI	putative RNA polymerase sigma factor FecI	Plasmid	85.9155	3.07692
fecR	hypothetical protein	Plasmid	85.9155	3.07692
fecA_2	Fe(3 ) dicitrate transport protein FecA	Plasmid	85.9155	3.07692
fecE_2	Fe(3 ) dicitrate transport ATP-binding protein FecE	Plasmid	85.9155	3.07692
group_904	hypothetical protein	Plasmid	85.9155	3.07692
dfrA	Dihydrofolate reductase	Plasmid	85.9155	3.07692
lacZ_2	Beta-galactosidase	Plasmid	85.9155	3.07692
group_2080	hypothetical protein	Plasmid	85.9155	3.07692
group_3461	hypothetical protein	Plasmid	85.9155	3.07692
group_245	hypothetical protein	Plasmid	85.9155	12.3077
group_933	hypothetical protein	Plasmid	84.507	3.07692
group_3510	hypothetical protein	Plasmid	84.507	3.07692
srpC	putative chromate transport protein	Plasmid	84.507	3.07692
group_3652	hypothetical protein	Plasmid	84.507	3.07692
lacI_3	Lactose operon repressor	Plasmid	84.507	3.07692
group_3523	Zinc-type alcohol dehydrogenase-like protein	Plasmid	84.507	3.07692
group_3650	hypothetical protein	Plasmid	84.507	3.07692
group_2818	putative multidrug-efflux transporter	Plasmid	84.507	3.07692
group_3651	hypothetical protein	Plasmid	84.507	3.07692
group_27	hypothetical protein	Plasmid	83.0986	3.07692
group_3509	hypothetical protein	Plasmid	83.0986	3.07692
group_3532	hypothetical protein	Plasmid	83.0986	3.07692
fmdA	Formamidase	Plasmid	83.0986	3.07692
gsiB_3	Glutathione-binding protein GsiB	Plasmid	83.0986	3.07692
group_3529	hypothetical protein	Plasmid	83.0986	3.07692
group_2012	hypothetical protein	Plasmid	83.0986	3.07692
fecB	Fe(3 ) dicitrate-binding periplasmic protein	Plasmid	83.0986	3.07692
fecC	Fe(3 ) dicitrate transport system permease protein FecC	Plasmid	83.0986	3.07692
fecD	Fe(3 ) dicitrate transport system permease protein FecD	Plasmid	83.0986	3.07692
group_2017	hypothetical protein	Plasmid	81.6901	3.07692
gsiC_4	Glutathione transport system permease protein GsiC	Plasmid	81.6901	3.07692
gsiD_3	Glutathione transport system permease protein GsiD	Plasmid	81.6901	3.07692
amiC_3	Aliphatic amidase expression-regulating protein	Plasmid	81.6901	3.07692
emrE	Multidrug transporter EmrE	Plasmid	81.6901	3.07692
lacY_5	Lactose permease	Plasmid	81.6901	3.07692
group_2791	hypothetical protein	Plasmid	81.6901	3.07692
arsH	NADPH-dependent FMN reductase ArsH	Plasmid	81.6901	9.23077
group_2679	hypothetical protein	Plasmid	81.6901	9.23077
copR	Transcriptional activator protein CopR	Plasmid	81.6901	9.23077
copD	Copper resistance protein D	Plasmid	81.6901	9.23077
virB	Virulence regulon transcriptional activator VirB	Plasmid	81.6901	9.23077
repB	RepFIB replication protein A	Plasmid	81.6901	9.23077
group_413	hypothetical protein	Plasmid	80.2817	1.53846
group_905	hypothetical protein	Plasmid	80.2817	3.07692
group_3533	hypothetical protein	Plasmid	80.2817	3.07692
gsiA_4	Glutathione import ATP-binding protein GsiA	Plasmid	80.2817	3.07692
group_3527	hypothetical protein	Plasmid	80.2817	3.07692
group_867	hypothetical protein	Plasmid	80.2817	6.15385
arsR2_2	Arsenic resistance transcriptional regulator ArsR2	Plasmid	80.2817	9.23077
arsD_1	Arsenical resistance operon trans-acting repressor ArsD	Plasmid	80.2817	9.23077
arsA_1	Arsenical pump-driving ATPase	Plasmid	80.2817	9.23077
arsB_2	Arsenical pump membrane protein	Plasmid	80.2817	9.23077
arsC_3	Arsenate reductase	Plasmid	80.2817	9.23077
yncA	L-methionine sulfoximine/L-methionine sulfone acetyltransferase	Plasmid	80.2817	9.23077
arsA_3	Arsenical pump-driving ATPase	Plasmid	80.2817	9.23077
arsD_2	Arsenical resistance operon trans-acting repressor ArsD	Plasmid	80.2817	9.23077
pcoC_2	Copper resistance protein C	Plasmid	80.2817	9.23077
copB	Copper resistance protein B	Plasmid	80.2817	9.23077
copA_2	Copper resistance protein A	Plasmid	80.2817	9.23077
silE_1	Silver-binding protein SilE	Plasmid	80.2817	9.23077
group_3369	hypothetical protein	Plasmid	80.2817	9.23077
silP	Silver exporting P-type ATPase	Plasmid	80.2817	9.23077
cusA_1	Cation efflux system protein CusA	Plasmid	80.2817	9.23077
cusR_1	Transcriptional regulatory protein CusR	Plasmid	80.2817	9.23077
cusS_2	Sensor kinase CusS	Plasmid	80.2817	9.23077
group_3569	LexA repressor	Plasmid	80.2817	9.23077
group_3568	DNA polymerase IV 1	Plasmid	80.2817	9.23077
group_3567	hypothetical protein	Plasmid	80.2817	9.23077
group_3566	hypothetical protein	Plasmid	80.2817	9.23077
group_3564	Sporulation initiation inhibitor protein Soj	Plasmid	80.2817	9.23077
group_3563	Tyrosine recombinase XerD	Plasmid	80.2817	9.23077
group_3615	hypothetical protein	Plasmid	80.2817	9.23077
silE_2	Silver-binding protein SilE	Plasmid	80.2817	10.7692
psiB	hypothetical protein	Plasmid	80.2817	3.07692
Clade II enriched
group_4348	hypothetical protein	Chromosome - capsule	96.9231	0
group_4349	hypothetical protein	Chromosome - capsule	96.9231	0
group_4350	hypothetical protein	Chromosome - capsule	96.9231	0
rfbX	Putative O-antigen transporter	Chromosome - capsule	96.9231	0
wbgU_1	UDP-N-acetylglucosamine 4-epimerase	Chromosome - capsule	100	0
rfbC	dTDP-4-dehydrorhamnose 3,5-epimerase	Chromosome - capsule	100	0
rfbD_1	dTDP-4-dehydrorhamnose reductase	Chromosome - capsule	100	0
rffH_1	Glucose-1-phosphate thymidylyltransferase 2	Chromosome - capsule	100	0
rffG_1	dTDP-glucose 4,6-dehydratase 2	Chromosome - capsule	100	0
group_4356	hypothetical protein	Chromosome - capsule	95.3846	0
group_4357	hypothetical protein	Chromosome - capsule	96.9231	0
wcaJ	UDP-glucose:undecaprenyl-phosphate glucose-1-phosphate transferase	Chromosome - capsule	96.9231	0
intA_4	Prophage integrase IntA	Chromosome - integrative conjugative element	86.1538	18.3099
mbtI	Salicylate synthase	Chromosome - integrative conjugative element	87.6923	18.3099
ampG_1	hypothetical protein	Chromosome - integrative conjugative element	87.6923	18.3099
group_2143	Putative multidrug export ATP-binding/permease protein	Chromosome - integrative conjugative element	87.6923	18.3099
irtA	Iron import ATP-binding/permease protein IrtA	Chromosome - integrative conjugative element	87.6923	18.3099
pchR_2	Regulatory protein PchR	Chromosome - integrative conjugative element	87.6923	18.3099
angR_2	Anguibactin system regulator	Chromosome - integrative conjugative element	87.6923	18.3099
entF_1	hypothetical protein	Chromosome - integrative conjugative element	84.6154	18.3099
pikAV_2	Thioesterase PikA5	Chromosome - integrative conjugative element	87.6923	18.3099
dhbE	2,3-dihydroxybenzoate-AMP ligase	Chromosome - integrative conjugative element	87.6923	18.3099
fyuA	Pesticin receptor	Chromosome - integrative conjugative element	87.6923	18.3099
group_2921	hypothetical protein	Chromosome - integrative conjugative element	86.1538	18.3099
group_4247	hypothetical protein	Chromosome - integrative conjugative element	87.6923	18.3099
group_4246	hypothetical protein	Chromosome - integrative conjugative element	87.6923	18.3099
group_4245	hypothetical protein	Chromosome - integrative conjugative element	87.6923	18.3099
group_4244	hypothetical protein	Chromosome - integrative conjugative element	87.6923	18.3099
virB1	Type IV secretion system protein virB1	Chromosome - integrative conjugative element	87.6923	18.3099
ptlA	Type IV secretion system protein PtlA	Chromosome - integrative conjugative element	87.6923	18.3099
virB4	Type IV secretion system protein virB4	Chromosome - integrative conjugative element	86.1538	19.7183
group_2920	hypothetical protein	Chromosome - integrative conjugative element	87.6923	18.3099
group_4241	hypothetical protein	Chromosome - integrative conjugative element	87.6923	18.3099
group_3876	hypothetical protein	Chromosome - integrative conjugative element	87.6923	19.7183
ptlE	Type IV secretion system protein PtlE	Chromosome - integrative conjugative element	87.6923	19.7183
virB9	Type IV secretion system protein virB9	Chromosome - integrative conjugative element	87.6923	16.9014
group_4240	hypothetical protein	Chromosome - integrative conjugative element	87.6923	16.9014
group_4239	Type IV secretion system protein VirB11	Chromosome - integrative conjugative element	87.6923	16.9014
group_4237	hypothetical protein	Chromosome - integrative conjugative element	87.6923	16.9014
group_977	hypothetical protein	Chromosome - integrative conjugative element	87.6923	16.9014
group_4236	hypothetical protein	Chromosome - integrative conjugative element	87.6923	16.9014
pikAV_1	Thioesterase PikA5	Chromosome - integrative conjugative element	87.6923	16.9014
ampC	Beta-lactamase	Chromosome - integrative conjugative element	87.6923	16.9014
ppsE_3	Phthiocerol synthesis polyketide synthase type I PpsE	Chromosome - integrative conjugative element	87.6923	16.9014
srfAA	Surfactin synthase subunit 1	Chromosome - integrative conjugative element	87.6923	16.9014
mepA_2	Multidrug export protein MepA	Chromosome - integrative conjugative element	87.6923	16.9014
aam	Acylamidase	Chromosome - integrative conjugative element	87.6923	16.9014
ppsE_2	Phthiocerol/phenolphthiocerol synthesis polyketide synthase type I PpsE	Chromosome - integrative conjugative element	87.6923	16.9014
grsB	Gramicidin S synthase 2	Chromosome - integrative conjugative element	87.6923	16.9014
fenF	Malonyl CoA-acyl carrier protein transacylase	Chromosome - integrative conjugative element	86.1538	16.9014
group_4258	putative acyl-CoA dehydrogenase fadE25	Chromosome - integrative conjugative element	87.6923	16.9014
dltC	D-alanine--poly(phosphoribitol) ligase subunit 2	Chromosome - integrative conjugative element	87.6923	16.9014
hbd_2	3-hydroxybutyryl-CoA dehydrogenase	Chromosome - integrative conjugative element	87.6923	16.9014
ppsE_1	Phthiocerol synthesis polyketide synthase type I PpsE	Chromosome - integrative conjugative element	87.6923	16.9014
pksJ	Polyketide synthase PksJ	Chromosome - integrative conjugative element	87.6923	16.9014
sfp	4'-phosphopantetheinyl transferase sfp	Chromosome - integrative conjugative element	87.6923	16.9014
group_4253	hypothetical protein	Chromosome - integrative conjugative element	87.6923	16.9014
group_4252	hypothetical protein	Chromosome - integrative conjugative element	87.6923	16.9014
group_4386	hypothetical protein	Chromosome - prophage	92.3077	0
group_4387	hypothetical protein	Chromosome - prophage	100	0
group_4388	hypothetical protein	Chromosome - prophage	100	0
group_4389	hypothetical protein	Chromosome - prophage	100	0
group_4390	hypothetical protein	Chromosome - prophage	100	0
group_4391	hypothetical protein	Chromosome - prophage	92.3077	0
group_2950	hypothetical protein	Chromosome - prophage	90.7692	0
group_4400	hypothetical protein	Chromosome - prophage	92.3077	0
group_4401	hypothetical protein	Chromosome - prophage	92.3077	0
group_4402	hypothetical protein	Chromosome - prophage	92.3077	0
group_4403	hypothetical protein	Chromosome - prophage	92.3077	0
group_4404	hypothetical protein	Chromosome - prophage	92.3077	0
group_4405	hypothetical protein	Chromosome - prophage	92.3077	0
group_4406	hypothetical protein	Chromosome - prophage	92.3077	0
group_2952	hypothetical protein	Chromosome - prophage	92.3077	0
group_4407	hypothetical protein	Chromosome - prophage	92.3077	0
group_4408	hypothetical protein	Chromosome - prophage	92.3077	0
group_4409	hypothetical protein	Chromosome - prophage	92.3077	0
group_4410	hypothetical protein	Chromosome - prophage	100	0
group_4411	hypothetical protein	Chromosome - prophage	100	0
group_4412	hypothetical protein	Chromosome - prophage	100	0
group_4413	hypothetical protein	Chromosome - prophage	100	0
group_4414	hypothetical protein	Chromosome - prophage	100	0
group_4415	hypothetical protein	Chromosome - prophage	100	0
group_4416	hypothetical protein	Chromosome - prophage	100	0
group_4417	hypothetical protein	Chromosome - prophage	100	0
group_4418	hypothetical protein	Chromosome - prophage	100	0
group_4419	hypothetical protein	Chromosome - prophage	100	0
group_4420	hypothetical protein	Chromosome - prophage	100	0
group_4421	hypothetical protein	Chromosome - prophage	100	0
group_4422	hypothetical protein	Chromosome - prophage	100	0
group_4423	hypothetical protein	Chromosome - prophage	100	0
group_4424	hypothetical protein	Chromosome - prophage	100	0
dnaT_1	Primosomal protein 1	Chromosome - prophage	100	0
group_4426	hypothetical protein	Chromosome - prophage	100	0
group_4427	hypothetical protein	Chromosome - prophage	100	0
group_4428	hypothetical protein	Chromosome - prophage	100	0
group_4429	hypothetical protein	Chromosome - prophage	100	0
group_4430	hypothetical protein	Chromosome - prophage	100	0
group_5466	hypothetical protein	Chromosome - prophage	100	0
recT	hypothetical protein	Chromosome - prophage	100	0
group_4432	hypothetical protein	Chromosome - prophage	100	0
group_4433	hypothetical protein	Chromosome - prophage	100	0
group_4434	hypothetical protein	Chromosome - prophage	98.4615	0
group_4435	hypothetical protein	Chromosome - prophage	100	0
group_4436	hypothetical protein	Chromosome - prophage	100	0
intS_1	Prophage integrase IntS	Chromosome - prophage	100	0
group_4461	hypothetical protein	Chromosome - prophage	100	0
group_4462	hypothetical protein	Chromosome - prophage	98.4615	0
group_4463	hypothetical protein	Chromosome - prophage	100	0
group_2955	hypothetical protein	Chromosome - prophage	100	0
group_2171	hypothetical protein	Chromosome - prophage	89.2308	0
group_2956	hypothetical protein	Chromosome - prophage	100	0
group_2957	hypothetical protein	Chromosome - prophage	100	0
gpFI_1	Putative prophage major tail sheath protein	Chromosome - prophage	100	0
group_2945	hypothetical protein	Chromosome - prophage	100	0
group_4360	hypothetical protein	Chromosome - prophage	100	0
group_4361	hypothetical protein	Chromosome - prophage	100	0
group_2946	hypothetical protein	Chromosome - prophage	100	0
group_2158	hypothetical protein	Chromosome - prophage	92.3077	0
group_4362	hypothetical protein	Chromosome - prophage	100	0
group_4363	hypothetical protein	Chromosome - prophage	100	0
group_2160	hypothetical protein	Chromosome - prophage	100	0
group_4364	hypothetical protein	Chromosome - prophage	100	0
group_4365	hypothetical protein	Chromosome - prophage	100	0
group_4366	hypothetical protein	Chromosome - prophage	100	0
group_4367	hypothetical protein	Chromosome - prophage	100	0
rrrD_1	Lysozyme RrrD	Chromosome - prophage	100	0
group_4368	hypothetical protein	Chromosome - prophage	100	0
group_4369	hypothetical protein	Chromosome - prophage	100	0
group_4370	hypothetical protein	Chromosome - prophage	100	0
group_2161	hypothetical protein	Chromosome - prophage	100	0
group_4371	hypothetical protein	Chromosome - prophage	100	0
group_4372	hypothetical protein	Chromosome - prophage	100	0
group_2163	hypothetical protein	Chromosome - prophage	100	0
group_2948	hypothetical protein	Chromosome - prophage	100	0
group_4373	hypothetical protein	Chromosome - prophage	98.4615	0
group_4374	hypothetical protein	Chromosome - prophage	100	0
group_2166	hypothetical protein	Chromosome - prophage	100	0
dinI_1	DNA damage-inducible protein I	Chromosome - prophage	100	0
group_4376	hypothetical protein	Chromosome - prophage	100	0
group_4377	hypothetical protein	Chromosome - prophage	100	0
group_4378	DNA adenine methylase	Chromosome - prophage	100	0
group_4379	hypothetical protein	Chromosome - prophage	100	0
group_4380	hypothetical protein	Chromosome - prophage	100	0
group_4381	hypothetical protein	Chromosome - prophage	100	0
group_4382	hypothetical protein	Chromosome - prophage	100	0
group_4383	hypothetical protein	Chromosome - prophage	100	0
group_4384	hypothetical protein	Chromosome - prophage	100	0
xerH	Tyrosine recombinase XerH	Chromosome - prophage	100	0
group_2949	hypothetical protein	Chromosome - prophage	100	0
group_4399	hypothetical protein	Chromosome	89.2308	0
group_4398	hypothetical protein	Chromosome	89.2308	0
slt_1	Soluble lytic murein transglycosylase	Chromosome	89.2308	0
group_4396	hypothetical protein	Chromosome	89.2308	0
group_4395	hypothetical protein	Chromosome	89.2308	0
group_4394	hypothetical protein	Chromosome	89.2308	0
group_4393	hypothetical protein	Chromosome	89.2308	0
group_2951	hypothetical protein	Chromosome	89.2308	0
group_4392	hypothetical protein	Chromosome	89.2308	0
group_4358	hypothetical protein	Chromosome	95.3846	0
fhlA_2	Formate hydrogenlyase transcriptional activator FhlA	Chromosome	96.9231	0
group_659	hypothetical protein	Chromosome	89.2308	2.8169
group_581	Transcriptional regulatory protein DagR	Chromosome	98.4615	14.0845
group_1802	hypothetical protein	Chromosome	89.2308	0
ppsE_4	Phthiocerol synthesis polyketide synthase type I PpsE	Chromosome	86.1538	18.3099
group_1265	hypothetical protein	Chromosome	89.2308	0
group_4491	hypothetical protein	Chromosome	86.1538	0
group_1530	Outer membrane protein N	Chromosome	87.6923	1.40845
intS_3	Prophage integrase IntS	Chromosome	87.6923	16.9014
group_4283	hypothetical protein	Chromosome	87.6923	16.9014
fepC_3	Ferric enterobactin transport ATP-binding protein FepC	Chromosome	87.6923	16.9014
mntB_6	Manganese transport system membrane protein MntB	Chromosome	87.6923	16.9014
mntA_2	Manganese-binding lipoprotein MntA	Chromosome	87.6923	16.9014
group_4280	hypothetical protein	Chromosome	87.6923	16.9014
mnmC_2	tRNA 5-methylaminomethyl-2-thiouridine biosynthesis bifunctional protein MnmC	Chromosome	87.6923	16.9014
group_2928	hypothetical protein	Chromosome	87.6923	16.9014
hemB_2	Delta-aminolevulinic acid dehydratase	Chromosome	87.6923	16.9014
allB	Allantoinase	Chromosome	87.6923	16.9014
group_4276	hypothetical protein	Chromosome	87.6923	16.9014
thrS_1	Threonine--tRNA ligase	Chromosome	87.6923	16.9014
hpf_3	Putative metal ABC transporter substrate-binding protein Hpf	Chromosome	86.1538	16.9014
group_4274	Fe(3 ) dicitrate transport ATP-binding protein FecE	Chromosome	87.6923	16.9014
mntB_5	Manganese transport system membrane protein MntB	Chromosome	87.6923	16.9014
mntB_4	Manganese transport system membrane protein MntB	Chromosome	86.1538	16.9014
group_4271	hypothetical protein	Chromosome	87.6923	16.9014
group_2927	hypothetical protein	Chromosome	87.6923	16.9014
caiE_1	Carnitine operon protein CaiE	Chromosome	87.6923	16.9014
folE2	GTP cyclohydrolase FolE2	Chromosome	87.6923	16.9014
dksA_1	RNA polymerase-binding transcription factor DksA	Chromosome	87.6923	16.9014
yciC_2	Putative metal chaperone YciC	Chromosome	87.6923	16.9014
group_4267	hypothetical protein	Chromosome	87.6923	16.9014
cysS_2	Cysteine--tRNA ligase	Chromosome	87.6923	16.9014
group_2925	Baeyer-Villiger flavin-containing monooxygenase	Chromosome	87.6923	16.9014
feoB_1	Fe(2 ) transporter FeoB	Chromosome	87.6923	16.9014
group_4265	hypothetical protein	Chromosome	87.6923	16.9014
yciC_1	Putative metal chaperone YciC	Chromosome	87.6923	16.9014
group_4437	hypothetical protein	Chromosome	84.6154	0
yfhA	putative siderophore transport system permease protein YfhA	Chromosome	87.6923	16.9014
btuF_1	Vitamin B12-binding protein	Chromosome	87.6923	16.9014
group_2902	hypothetical protein	Chromosome	87.6923	1.40845
ydjE_3	Inner membrane metabolite transport protein YdjE	Chromosome	90.7692	0
ynfE_2	Putative dimethyl sulfoxide reductase chain YnfE	Chromosome	100	0
group_142	hypothetical protein	Plasmid	87.6923	5.6338
group_556	hypothetical protein	Plasmid	98.4615	19.7183
group_412	hypothetical protein	Plasmid	98.4615	18.3099
group_4445	hypothetical protein	Plasmid	89.2308	0
group_4444	hypothetical protein	Plasmid	87.6923	0
group_4443	Relaxosome protein TraM	Plasmid	89.2308	0
group_2155	hypothetical protein	Plasmid	98.4615	1.40845
klcA_3	Antirestriction protein KlcA	Plasmid	89.2308	0
group_4441	hypothetical protein	Plasmid	89.2308	0
group_4440	hypothetical protein	Plasmid	89.2308	0
group_2938	hypothetical protein	Plasmid	89.2308	1.40845
group_2937	hypothetical protein	Plasmid	98.4615	1.40845
group_4479	hypothetical protein	Plasmid	96.9231	0
group_4311	hypothetical protein	Plasmid	98.4615	1.40845
group_4310	hypothetical protein	Plasmid	98.4615	1.40845
group_4309	hypothetical protein	Plasmid	98.4615	1.40845
psiB_2	hypothetical protein	Plasmid	98.4615	1.40845
group_2936	Chromosome-partitioning protein Spo0J	Plasmid	98.4615	1.40845
group_4478	hypothetical protein	Plasmid	98.4615	0
ssb_3	Plasmid-derived single-stranded DNA-binding protein	Plasmid	96.9231	0
cusC_3	hypothetical protein	Plasmid	90.7692	2.8169
repA_1	Replication initiation protein	Plasmid	98.4615	1.40845
group_4448	hypothetical protein	Plasmid	89.2308	0
group_4447	Phospholipase D	Plasmid	89.2308	0
group_4290	hypothetical protein	Plasmid	98.4615	1.40845
group_4289	hypothetical protein	Plasmid	98.4615	1.40845
group_4446	hypothetical protein	Plasmid	89.2308	0
group_3695	hypothetical protein	Plasmid	89.2308	4.22535
traI	Multifunctional conjugation protein TraI	Plasmid	83.0769	7.04225
group_959	hypothetical protein	Plasmid	98.4615	1.40845
group_2934	hypothetical protein	Plasmid	98.4615	1.40845
klcA_4	Antirestriction protein KlcA	Plasmid	98.4615	0
group_2933	hypothetical protein	Plasmid	98.4615	1.40845
group_2932	hypothetical protein	Plasmid	98.4615	1.40845
group_2931	hypothetical protein	Plasmid	98.4615	1.40845
yhdJ_2	DNA adenine methyltransferase YhdJ	Plasmid	98.4615	1.40845
group_2154	hypothetical protein	Plasmid	98.4615	1.40845
group_2963	hypothetical protein	Plasmid	98.4615	0
lexA_4	LexA repressor	Plasmid	98.4615	0
group_4490	hypothetical protein	Plasmid	98.4615	0
group_4489	hypothetical protein	Plasmid	98.4615	0
group_2640	Putative transposon Tn552 DNA-invertase bin3	Plasmid	98.4615	1.40845
group_4300	hypothetical protein	Plasmid	98.4615	1.40845
rpnA_8	hypothetical protein	Plasmid	98.4615	1.40845
group_2930	hypothetical protein	Plasmid	98.4615	1.40845
group_4298	hypothetical protein	Plasmid	98.4615	1.40845
group_4492	hypothetical protein	Plasmid	89.2308	0
group_2153	hypothetical protein	Plasmid	89.2308	0
group_2964	hypothetical protein	Plasmid	89.2308	0
lexA_2	LexA repressor	Plasmid	89.2308	0
group_4453	hypothetical protein	Plasmid	89.2308	0
group_4452	Iron-sulfur cluster carrier protein	Plasmid	87.6923	0
group_4451	hypothetical protein	Plasmid	89.2308	0
rpnA_7	hypothetical protein	Plasmid	89.2308	0
group_2167	hypothetical protein	Plasmid	89.2308	0
group_4449	hypothetical protein	Plasmid	89.2308	0
group_615	hypothetical protein	Plasmid	87.6923	12.6761
group_621	hypothetical protein	Plasmid	80	15.493
bin3_2	Putative transposon Tn552 DNA-invertase bin3	Plasmid	98.4615	5.6338
frmB	S-formylglutathione hydrolase FrmB	Plasmid	98.4615	5.6338
group_4486	hypothetical protein	Plasmid	98.4615	5.6338
frmA_2	S-(hydroxymethyl)glutathione dehydrogenase	Plasmid	98.4615	5.6338
frmR_2	Transcriptional repressor FrmR	Plasmid	98.4615	5.6338
group_2855	hypothetical protein	Plasmid	90.7692	11.2676
group_3708	hypothetical protein	Plasmid	90.7692	12.6761
neo	Aminoglycoside 3'-phosphotransferase	Plasmid	90.7692	12.6761
folP_2	Dihydropteroate synthase	Plasmid	90.7692	12.6761
group_3753	hypothetical protein	Plasmid	89.2308	9.85915
group_633	hypothetical protein	Plasmid	87.6923	7.04225
group_4480	hypothetical protein	Plasmid	90.7692	2.8169
group_960	hypothetical protein	Plasmid	90.7692	12.6761
group_95	hypothetical protein	Plasmid	90.7692	7.04225
group_3780	hypothetical protein	Plasmid	87.6923	19.7183
group_2960	hypothetical protein	Plasmid	90.7692	0
ssb_2	Plasmid-derived single-stranded DNA-binding protein	Plasmid	90.7692	4.22535
group_2935	hypothetical protein	Plasmid	90.7692	1.40845
psiB_1	hypothetical protein	Plasmid	90.7692	0
group_4474	hypothetical protein	Plasmid	90.7692	0
group_4473	hypothetical protein	Plasmid	90.7692	0
group_4472	hypothetical protein	Plasmid	90.7692	0
group_2959	hypothetical protein	Plasmid	86.1538	0
ftsH_2	ATP-dependent zinc metalloprotease FtsH	Plasmid	90.7692	0
group_988	hypothetical protein	Plasmid	89.2308	0
group_1943	hypothetical protein	Plasmid	90.7692	0
group_4471	hypothetical protein	Plasmid	90.7692	0
ygiW_3	hypothetical protein	Plasmid	90.7692	0
rcnA_2	Nickel/cobalt efflux system RcnA	Plasmid	90.7692	0
csoR	Copper-sensing transcriptional repressor CsoR	Plasmid	90.7692	0
mdtG_2	Multidrug resistance protein MdtG	Plasmid	90.7692	0
group_4466	hypothetical protein	Plasmid	90.7692	0
group_4465	hypothetical protein	Plasmid	90.7692	0
group_4464	hypothetical protein	Plasmid	90.7692	0
group_842	hypothetical protein	Plasmid	90.7692	4.22535
group_193	hypothetical protein	Plasmid	92.3077	1.40845

## Sheet: A1 star vs. all enriched
Gene	name	Reference Locus Tag	Prevalence A1* %	Prevalence Other %s	Sequence
bcr_3	Bicyclomycin resistance protein	KLP00155_05608	83.33	16.9355	GTGAGCTCAAAAAACTTTAGTTGGCGGTACTCCCTTGCCGCCACGGTGTTGTTGTTATCACCGTTCGATTTATTGGCATCACTCGGCATGGACATGTACTTGCCAGCAGTGCCGTTTATGCCAAACGCGCTTGGTACGACAGCGAGCACAATTCAGCTTACGCTGACAACGTACTTGGTCATGATTGGTGCCGGTCAGCTCTTGTTTGGACCGCTATCGGACCGACTGGGGCGCCGCCCCGTTCTACTGGGAGGTGGCCTCGCCTACGTTGTGGCGTCAATGGGCCTCGCTCTTACGTCATCGGCTGAAGTCTTTCTGGGGCTTCGGATTCTTCAGGCTTGTGGTGCCTCGGCGTGCCTTGTTTCCACATTTGCAACAGTACGTGACATTTACGCAGGT…
group_2070	hypothetical protein	KLP00155_05696	91.6667	5.64516	ATGGCGCTGTACATGGTATTTATTGAAGACGCGGAGGACCGGAACGGCGAGCGCTGCATCATGCCGACCAGCGAGCATCTGGAAGATATGGTGGTGCTCGCCTGGCAGACCGGGGCGTATGTTTTCTGTTTTGTCGACCGGGCCCAGCATCTGGCGATGATGAAATCCATCGGGATGTATGACGAGCGGCTCAACAGCGACGAAAAAGCCACGTACTTTTTCACTGGTAAAAATCCGCAATGGGAACGGAACAAACCCACAGGAATGAAGCTGTGTGATTACCTCTATCGCAAGGTGGAGCGGTTCGCCATCGAGAACGGTGTGCAGGTGGTTGATGCCGGGAAGTGCTCACCGGAGCAGATTAACGCGATGATTGACGTGGTGAGTGAGCGGCACGGG…
group_1806	hypothetical protein	KLP00155_00421	100	0.806452	GTGGCCATGGATCGTGCCGGCGCCTCAAAAGCCGAGCTGGCCCAGGCGATGGGCGGGCTGCGCGGGATGCGGCTGGGCATGCTGGAGGGGAATACCGATGAGGGATATATCTCGGTGGGCGCGGGGATCGGCAACATCCATGCCATCACCTCCGTCGCCGAGGTGGTCAACCAGCTGGCGGTGTAA
group_1803	Purine catabolism protein PucG	KLP00155_00423	100	1.6129	ATGGATATCACTCAGTTTTCGCAAATTAACCCGCCGCAGCGCCTGCTGATGGGACCGGGGCCGATCAACGTCGACCCGCGCGTGCTGCGCGCCATGGCGAGCCAGCTGGTGGGTCAGTACGATCCGGCGATGACCCACTACATGAATGAAGTGATGGCGTTGTACCGCGGCGTGTTTCGCACCGAAAACCGCTGGACGATGCTGGTGGACGGCACCTCCCGCGCCGGTATCGAAGCGATTCTGGTGTCGGCGATCCGGCCGGGCGACAAGGTGCTGGTGCCGGTGTTCGGCCGGTTTGGTCATCTGCTGTGCGAGATTGCGCGCCGCTGCCGGGCAGAAGTACACACCATCGAGGTGCCGTGGGGGGAAGTCTTTACCCCGGACCAGGTTGAAGACGCG…
group_1597	Sigma-E factor regulatory protein RseB	KLP00268_00781	83.3333	14.5161	ATGAACCTGGCCAGCCAGTCTCTCAATTATGAGCTGTCTTTTGTTAGCATCAGCAAACAAGGCGTTGAGTCGCTGCGCTATCGTCACGCGCGACTGAACAACCAACCGCTGGCGCAGTTGCTGCAGCTGGACGGTCCGCGCCGGGAAGTGGTCCTGCGCGGCACGGAAATCAGCTATTTTGAACCCGGTCTCGATCCGTTCACCCTGAACGGGACTATATCGTCGATTCGCTGCCATCGCTGGTATATAGCGATTTCAAACGCCTCTCCGCGGCGTATGATTTTATCTCCGTGGGCCGTACCCGTATCGCTGACCGCCTCTGCGACGTGA
group_3458	hypothetical protein	KLP00155_05605	100	16.9355	ATGCGCAGTGAGCGTGCTCTCAAGCTCGCCATCGCCGAAATGTATGTCAAAGGAGTAAGTACCCGCAGGGTCTCGGATATCGTCGAAATTCTTTGTGGCACCGAAGTCAGCTCGTCCCAGGTCAGCAGGCTGGCAAAGGAGCTCGATGAAGAGATTACGTCTTGGAAGGCGCAGCCTGTCGGACAGATTCAATACTTGGTACTTGATGCGACCTATGAATCGGTTCGCGTCGGTTCCCATGTGGTCAAGCAGGCGCTTCTAGTGGCTATTGGCGTTGATTACAGCGGGAATCGGCATATTCTTGACGCCGAAGTCGCGAACAGTGAGGCAGAGGTAAACTGGCGTTCCTTTCTCGAGGGTCTCGTACGACGAGGGATGCACGGCCTGCGAATGATCACC…
group_3454	putative oxidoreductase	KLP00155_05601	100	16.9355	ATGATACCTAATAGCGAAAATAAAAGAGTATGGTTTATTACCGGAGCAAGCAAGGGGCTTGGCTATGCTTTTACATGCGCCGCCTTGAAAGCCGGGGATAAAGTTGTTGCAGTTGCAAGGACTATCGATAATTTGGCGAAGCTAGAAGAAACATATCAAGAGAGCTTACTGCCATTAAACCTCGATGTTACAGATAGGGAGGCTGTTTTTTCTACGGTTGAAACAGCAGTTAAACATTTCGGTAGGCTTGATATTGTTGTTAATAATGCGGGTATCATGACTATGGGTATGATTGAAGAACTAAACGAATCCGATGCTCGGAAACTAATGGACACAAACTTTTTTGGAGCTCTTTGGGTTTGTCAGGCAGTGATGCCCTATTTGAGGTCGCAGCGTTCT…
group_3457	Dihydropteroate synthase	KLP00155_05604	100	16.9355	ATGAGCAAGATTTTTGGAATCGTAAATATAACCACCGATAGTTTTTCCGATGGAGGACTTTATTTAGATACAGATAAGGCAATTGAGCATGCTCTGCATTTGGTTGAAGATGGAGCAGATGTGATTGATTTGGGAGCCGCTTCCAGTAATCCTGATACAACTGAAGTGGGCGTTGTGGAAGAAATCAAAAGACTCAAACCTGTCATTAAGGCTTTAAAAGAAAAAGGCATTTCTATTTCTGTTGATACATTTAAACCTGAGGTTCAGAGTTTTTGCATAGAACAAAAGGTTGATTTTATTAATGATATTCAAGGTTTTCCTTATCCTGAGATTTATTCAGGCTTGGCAAAGTCAGATTGCAAACTTGTGTTGATGCACTCCGTTCAGCGAATTGGTGCA…
group_3543	hypothetical protein	KLP00155_00923	100	19.3548	ATGGCCGGAGTGCCGCTCCCTCTATCCCTGAACGATATCGAGCTTTACCTGGCATCGCGCACCATCCTGATCGACCGCATTGAGTTTGACGCAGCCATACTGGCTCTCGATGATGCCTGGAGGGCTGAGTGGGCAGAGGCACAGAAACGTGCAGCGGATAAGAAAGGAAGTAACTGA
hph	Hygromycin-B 4-O-kinase	KLP00155_05646	83.3333	16.9355	ATGAAAAAGCCTGAACTCACCGCGACGTCTGTCGAGAAGTTTCTGATCGAAAAGTTCGACAGCGTCTCCGACCTGATGCAGCTCTCGGAGGGCGAAGAATCTCGTGCTTTCAGCTTCGATGTAGGAGGGCGTGGATATGTCCTGCGGGTAAATAGCTGCGCCGATGGTTTCTACAAAGATCGTTATGTTTATCGGCACTTTGCATCGGCCGCGCTCCCGATTCCGGAAGTGCTTGACATTGGGGAATTCAGCGAGAGCCTGACCTATTGCATCTCCCGCCGTGCACAGGGTGTCACGTTGCAAGACCTGCCTGAAACCGAACTGCCCGCTGTTCTGCAGCCGGTCGCGGAGGCCATGGATGCGATCGCTGCGGCCGATCTTAGCCAGACGAGCGGGTTC…
group_810	L-cystine transport system permease protein YecS	KLP00155_00425	100	0.806452	ATGATGACCACCTTTACCGACTGGGACATTATCCGCAACCTGCTGCTGGCCGGTCGCTGGACGGTGCTGCTGTCGCTGGTCGCGTTCACCGGCGGGGCGCTGGTGACCTTACCGCTGCTGCTGCTGCGCCTGACCGGCGGACGGCAGGTGAAACGGCTGATCCGCGGCTACGTCGAACTGTTTCAGGGGACGCCGCTGCTGATGCAGCTGTTTCTGGCATTTTTCGGCGTGGCGCTGTTCGGCATCGACGTCTCGGCATGGACCGCGGCGTCGGTGGCTCTGACGCTTTATACCAGCGCCTTTCTGCTGGATATCTGGTTCGGCAGCATTCGCGCGCTGCCGAAAGGCCAGTGGGAAGCCTCGCGCTGTCTCGGGCTGAGCTTCGGCCAGACCCTGTAC…
group_3561	hypothetical protein	KLP00155_05615	100	18.5484	ATGCCGCGTCGCTTGATCCTCTCGGCCACGGAGCGGGACACCCTGCTTGCGCTGCCGGAAAGCCAGGATGACCTGATCCGCTACTACACCTTCAACGACTCCGACCTGTCGCTGATCCGCCAGCGACGCGGCGACGCCAACCGCCTCGGCTTCGCCGTGCAGCTCTGCCTGCTGCGCTACCCCGGTTACGCGCTGGGAACCGACAGCGAGCTGCCCGAGCCGGTCATCCTGTGGGTGGCGAAGCAAGTCCAGGCCGAGCCGGCGAGCTGGGCAAAGTACGGCGAGCGCGACGTGACCCGTCGCGAGCATGCCCAGGAACTGCGCACCTACCTGCAACTGGCCCCGTTCGGCCTGTCCGACTTCCGCGCCCTGGTGCGCGAGCTAACCGAGCTGGCCCAG…
group_3660	hypothetical protein	KLP00155_05610	100	16.9355	ATGTCTCTCGCACTCTTTGACTTCGATGGCACAATTACCACTCGCGAGACGATGCCGGATTTTGTGCGGCGGTCCGTGAGCCGACGTCGACTGCTTGTGGGACAACTGCTTCTGGCGCCGCTCGTGCTTGGGTATAAGATTGGGATCTTGTCTGGCACCCTGATCCGTCGCGTCATCGTTCGCTTCGCTTACAGCGGCATCCCGGCCTCGGTCCTGGAGGCCCAAGGTCGTGACTTCGCTCAGAGCTACCTGCCCAATACCCTCCGCGGCGAGGCAATGCAGCGCATCGCATGGCACAAAGCGCAGGGGCACAAGGTTGTCGTTGTTTCCGGCGGACTTGAGGCTTACTTGGAGCCGTGGTGCGACTCGCACGGCGTTGAGCTCATCTGTTCTTCCTTG…
group_1978	Streptomycin 3''-adenylyltransferase	KLP00155_05607	100	14.5161	GTGATCGCCGAAGTATCGACTCAACTATCAGAGGTAGTTGGCGTCATCGAGCGCCATCTCGAACCGACGTTGCTGGCCGTACATTTGTACGGCTCCGCAGTGGATGGCGGCCTGAAGCCACACAGTGATATTGATTTGCTGGTTACGGTGACCGTAAGGCTTGATGAAACAACGCGGCGAGCTTTGATCAACGACCTTTTGGAAACTTCGGCTTCCCCTGGAGAGAGCGAGATTCTCCGCGCTGTAGAAGTCACCATTGTTGTGCACGACGACATCATTCCGTGGCGTTATCCAGCTAAGCGCGAACTGCAATTTGGAGAATGGCAGCGCAATGACATTCTTGCAGGTATCTTCGAGCCAGCCACGATCGACATTGATCTGGCTATCTTGCTGACAAAA…
group_2992	tRNA(fMet)-specific endonuclease VapC	KLP00155_05640	83.3333	16.9355	ATGAAGAAAACCTGGATGCTCGACACCAACATCTGCTCGTTCATCATGCGCGAGCAGCCGGCAGCGGTGCTGAAGCGCCTGGAGCAGGCGGTGCTGCGCGGTGATCGCATTGTGGTCTCGGCCGTGACGTATGCCGAGATGCGCTTCGGCGCCACCGGCCCGAAGGCCTCGCCGCGCCATATTCAGCTGGTCGACGCGTTCTGCGCGCGCCTCGATGCCGTCCTGCCCTGGGACCGCGCCGCGGTGGACGCCACGACGGACATCCGGGTGGCGCTGCGCCTAGCCGGGACGCCGATCGGCCCGAATGACACGGCCATTGCCGGGCACGCCATCGCGGCGGGCGCCATCCTGGTGACGAACAATGTGAGAGAGTTTGCGCGGGTCCCGGGCCTGGTGCTG…
group_2993	hypothetical protein	KLP00155_05641	83.3333	16.9355	ATGGGCACATCACGTTTTACCCCTGAATTTAAGGAAGAGGCCGTCCGCCAGATCACCGAGCGGGGCTATTCTATTGCTGAAGTATCTGAACGGCTCGGCGTGTCGGCGCACAGCCTATATAAATGGCTCCGGGCTGTTAAGCCTGACAACAGTGGACAGCAGGCACAGGATTTACTGGATGCCAGAACAGAAATTCTCAGGCTGAAAGCACAGCTTAAACGCACTGAGGAAGAGCGGGATATTCTGAAAAAGGCAGCGCGGTACTTTGCAAGGGAGCCCGACTGA
group_2991	Antitoxin VapB	KLP00155_05639	83.3333	16.9355	ATGCGCACAGTTTCGATATTTAAAAACGGCAATAACCGCGCCATCCGTCTGCCCCGGGACCTGGATTTTGATGGCGTCAGCGAGCTGGAGATCGTCCGGGAAGGGGACAGCATCATTCTGCGTCCCGTCCGGCCGACCTGGGGCTCGTTCGCGCAGCTGGACAGGGCCGATCCGGACTTTATGGCGGAGCGTGAGGATGTGGTCAGCGATGAAGGACGCTTTGAGCCATGA
rdmC	Aclacinomycin methylesterase RdmC	KLP00155_05609	100	15.3226	GTGACCATCGAAATTTCGAACCAACTATCAGAGGTGCTAAGCGTCATTGAGCGCCATCTGGAATCAACGTTGCTGGCCGTGCATTTGTACGGCTCCGCAGTGGATGGCGGCCTGAAGCCATACAGCGATATTGATTTGTTGGTTACTGTGGCCGTAAAGCTTGATGAAACGACGCGGCGAGCATTGCTCAATGACCTTATGGAGGCTTCGGCTTTCCCTGGCGAGAGCGAGACGCTCCGCGCTATAGAAGTCACCCTTGTCGTGCATGACGACATCATCCCGTGGCGTTATCCGGCTAAGCGCGAGCTGCAATTTGGAGAATGGCAGCGCAATGACATTCTTGCGGGTATCTTCGAGCCAGCCATGATCGACATTGATCTAGCTATCCTGCTTACAAAA…
emrE_1	Multidrug transporter EmrE	KLP00155_05606	100	16.9355	GTGAAGAACTGGCTCTTTCTGGCTATTGCAATATTTGGTGAGGTCGTCGCAACTTCCGCACTGAAGTCCAGCCATGGATTCACCAAGTTAGTTCCTTCTGTTGTAGTTGTGGCTGGCTACGGGCTTGCGTTCTATTTCCTCTCTCTCGCACTCAAGTCCATCCCGGTCGGCATTGCTTATGCTGTTTGGGCTGGCCTCGGCATCGTACTTGTGGCAGCTATCGCTTGGATCTTCCATGGCCAGAAACTAGACTTGTGGGCGTTCGTTGGCATGGGACTTATCGTTAGTGGCGTCGCCGTTCTAAATCTGCTATCCAAGGTCAGCGCACATTGA
group_3792	hypothetical protein	KLP00019_03039	83.3333	13.7097	ATGCCTTACGAGTATCATGAGGCCGCTGTACTGTGCCTGACGTTTTTTAATCCGAAAACGCCGCATTCTACACTACATCCGCGAAACCAGGAAATGCTGTTAGATCCAGCATACCCGCAGAAATTGTGGCGTTGTAACAGGAAAGGTAAATAA
hin_3	DNA-invertase hin	KLP00155_05614	100	16.9355	GTGCAGGGGCACCGCATCGGCTACGTCCGGGTCAGCAGCTTTGACCAGAACCCGGAACGCCAGCTGGAACAAACCCAGGTGAGCAAGGTGTTCACCGACAAGGCATCGGGCAAGGACACCCAGCGCCCCCAGCTCGAAGCGCTGCTGAGCTTCGTCCGCGAAGGCGATACAGTGGTGGTGCACAGCATGGATCGGCTGGCCCGCAACCTCGATGACCTGCGTCGCTTGGTACAGAAGCTGACTCAGCGCGGCGTGCGCATCGAGTTCCTGAAGGAGGGCCTGGTGTTCACTGGCGAGGACTCGCCGATGGCCAACCTGATGCTGTCGGTGATGGGGGCCTTCGCTGAGTTCGAGCGCGCCCTGATCCGCGAGCGGCAGCGTGAGGGCATCGCCTTGGCC…
group_1923	hypothetical protein	KLP00155_04948	100	13.7097	ATGGATGTCATAAGCATCATTATGGCGGCGGGCAAGTCGTCCGTTGACGTCGCGCTGTATACGCTGTTGCCGATCATGGTGATCATGCTGATCATCATGAAATACCTTGAGGTCCGCGGTATCCTCGATGTGATTGTTCGCTGGGTGGCCCCGCTGCTGAAGCCCTTCGGCTTAACCGGGATGAGCGCCTTCGCCCTGATCCAGATTAACTTTGTCAGCTTTGCCGCCCCGCTCGCCACGCTGTCGATTATGGATAAACGCGGCGTCTCGGACCGACAAATGGCCGCCACGCTGGCCATGGTGTTCGCCATGGGGCAAGGCAACGTCTTCTATCCTCTTACCCCTTTTGGTCTGCACTGGCTGGCCTCGATCGTTATCTCGGTGGTCGGCGGCCTGTGC…
group_3455	hypothetical protein	KLP00155_05602	100	16.9355	ATGAAAATTGAAATTATGGAATATAACCCGGATTGGACAAAGAATTTTGAAGAAGAGAAAATAAAATTGCTCCATTTTTTCGGTTCTCATGCCGTAGCCATTGAACATATCGGAAGCACGGCGATACCCAATCAACGGGCGAAACCGGTTATAGATATATTTATTGGCGTTTCGCCTTTTGCTGAACTACCTTTTATCAGCGCATTTTTAATGCAAAGGAGTATCACCACACTCCGACAGATATGA
group_3456	hypothetical protein	KLP00155_05603	100	2.41935	ATGGCTTCGTGGGGGAGTTATGTGTTTGAGCTTTGTCGCATTAACGCGAATCAGGGGTTGACGGCAGAAATAGACTGGAATTACACTTCTTGGAGTCGGCGTTGCCGGAAAATTCTGATTGGATTAGTTGTTCGGGGTGCGAAAACAGTCGTAGTTCGGGGAAAAAACCGAATTTTGACCCAAAACCGCGAAAAACTCGAAATGACAGTTCCTATCAGTTTTCATAATGAATTAAAACAAAAAAATTAG
group_3676	hypothetical protein	KLP00155_00451	83.3333	14.5161	GTGAACCATTTAATCTTTGAAAAAGTCATCATCATCTTCATTCTCGTCCTGTGGGTATTCGATACATTCAGAACCAGGAAAAGAAAACGTTTTGATCCTGCCATTGAAGCGGCTGATGCCAGAGAACGTTATCAATGGCGTTATTTCAGATGGGGTTTTCGGATCATACAAGTGGTAGCGGGAGTGTATATCTTCGTACAGCTGATTCAGGTATTAATAAGATAG
group_2802	hypothetical protein	KLP00155_05645	83.3333	16.9355	ATGATTTTGAATACCATTGCCGAAAAGCTGAAGCGCCAGTCGAAGGATGATTTCAAGGGCAGGCATTTCGAGGCCTGGCTGATTGTACAGGCGGTTGCCTGGTACTTGCGCTACCCGCTCAGCTATCGTGACTTGGAAGAGATGTTTCGCGAGCGGGGCTTCGAGGTCGATCATAGCACGATCAACCGCTGGGTATTGGCTTATGCACCTGTCATCGAGAAACGGCTGCGGCAGTTTCGTCGACCCCATTGCGGCTCGGTCCGGATTGATGAGACCTATGTCAAGATCCGCGGCAAATGGCGCTATCTGTACCGAGCCATCGATAAGCATGGCAATCCGGTGGATTTCCTGCTGACCGCTAAGCGCGATCTCGACGCTGCCAAGCGGTTCTTCCGAAAG…
group_4238	hypothetical protein	KLP00155_04974	91.6667	5.64516	ATGCCAAAAGAAGACTTATTCATCCGAAATATATACTCCCGCAATCAGGACAGAATATCGGTAGCCCTGGTATATGACACGTTATCAAAAGAAGCCCACAGAGGTTGCGGGCTGTATTACGAAATATACGCAAGCAGATTAATCGGCCTTTTGCGCGCTCATCTTTCAGAACTTAATGAAGCTGACGCAAACAAATTAATGAGGTATGCAGAAAGTAAAGGCACAAAAATTGATGATACAACCTGGAGTGAGGTGCTGGAAGCGGAAATGGAATGCAGAGCTGAAATATACCGCGAACAGATGTAA
group_1985	hypothetical protein	KLP00155_00957	91.6667	17.7419	ATGGCAAATACTGCCGAAGTAATCAATTTCCCTGTGCCTGTCGTGGCACTACAGGAGCTGCGCGTGGCAGATCTCGACGATGGGTTTACGCGCATCGCCAATGAGCTCCTTGAAGCTGTCATGCATGCGGGTTTGTCGCAGCATCAGCTTTTGGTGTTCATGGCTGTCATGCGCAAAACATACGGCTTCAACAAGAAATCTGACTGGGTTAGTAACGAGCAGATCTCCGTGCTGACCGGCATTCTTCCGCATAAGTGTTCAGCTGCAAAAAGCGCTCTGGTTAAGCGTGGGATATTAACCCAAACCGGTCGCGTAATCGGGATTAATAAAGCGGTCAGCGAATGGTCATCTTTACCCATAAAAGGTACAGAAAAGAAACCTTACCTGAAAAAGGTAACA…

## Sheet: A1 star vs. A1 enriched
Gene	name	Reference Locus Tag	Prevalence A1* %	Prevalence A1 %	KY454634 Locus Tag	KY454634	Sequence
group_3792	hypothetical protein	KLP00019_03039	83.3333	5			ATGCCTTACGAGTATCATGAGGCCGCTGTACTGTGCCTGACGTTTTTTAATCCGAAAACGCCGCATTCTACACTACATCCGCGAAACCAGGAAATGCTGTTAGATCCAGCATACCCGCAGAAATTGTGGCGTTGTAACAGGAAAGGTAAATAA
group_1806	hypothetical protein	KLP00155_00421	100	0			GTGGCCATGGATCGTGCCGGCGCCTCAAAAGCCGAGCTGGCCCAGGCGATGGGCGGGCTGCGCGGGATGCGGCTGGGCATGCTGGAGGGGAATACCGATGAGGGATATATCTCGGTGGGCGCGGGGATCGGCAACATCCATGCCATCACCTCCGTCGCCGAGGTGGTCAACCAGCTGGCGGTGTAA
group_1803	Purine catabolism protein PucG	KLP00155_00423	100	0			ATGGATATCACTCAGTTTTCGCAAATTAACCCGCCGCAGCGCCTGCTGATGGGACCGGGGCCGATCAACGTCGACCCGCGCGTGCTGCGCGCCATGGCGAGCCAGCTGGTGGGTCAGTACGATCCGGCGATGACCCACTACATGAATGAAGTGATGGCGTTGTACCGCGGCGTGTTTCGCACCGAAAACCGCTGGACGATGCTGGTGGACGGCACCTCCCGCGCCGGTATCGAAGCGATTCTGGTGTCGGCGATCCGGCCGGGCGACAAGGTGCTGGTGCCGGTGTTCGGCCGGTTTGGTCATCTGCTGTGCGAGATTGCGCGCCGCTGCCGGGCAGAAGTACACACCATCGAGGTGCCGTGGGGGGAAGTCTTTACCCCGGACCAGGTTGAAGACGCG…
group_810	L-cystine transport system permease protein YecS	KLP00155_00425	100	0			ATGATGACCACCTTTACCGACTGGGACATTATCCGCAACCTGCTGCTGGCCGGTCGCTGGACGGTGCTGCTGTCGCTGGTCGCGTTCACCGGCGGGGCGCTGGTGACCTTACCGCTGCTGCTGCTGCGCCTGACCGGCGGACGGCAGGTGAAACGGCTGATCCGCGGCTACGTCGAACTGTTTCAGGGGACGCCGCTGCTGATGCAGCTGTTTCTGGCATTTTTCGGCGTGGCGCTGTTCGGCATCGACGTCTCGGCATGGACCGCGGCGTCGGTGGCTCTGACGCTTTATACCAGCGCCTTTCTGCTGGATATCTGGTTCGGCAGCATTCGCGCGCTGCCGAAAGGCCAGTGGGAAGCCTCGCGCTGTCTCGGGCTGAGCTTCGGCCAGACCCTGTAC…
group_3676	hypothetical protein	KLP00155_00451	83.3333	10			GTGAACCATTTAATCTTTGAAAAAGTCATCATCATCTTCATTCTCGTCCTGTGGGTATTCGATACATTCAGAACCAGGAAAAGAAAACGTTTTGATCCTGCCATTGAAGCGGCTGATGCCAGAGAACGTTATCAATGGCGTTATTTCAGATGGGGTTTTCGGATCATACAAGTGGTAGCGGGAGTGTATATCTTCGTACAGCTGATTCAGGTATTAATAAGATAG
group_4252	hypothetical protein	KLP00155_04952	100	0	ICEKp10_0082	integrase catalytic subunit	ATGCATGATGCCCTGGTCTGTGGCCGTCGTTTTCGCATGTTCAATGTCGTTGATGATTTTAACCGTGAGGCATTGTCGATTGAAATCGATCTGAATCTGCCAGCTCAGCGAGTGGTCCGTGTACTCGACAGGATCGCGGCAAACCGTGGCTATCCGGCCATGCTTCGTCTGGATAACGGCCCGGAATTTATCTCCCTGGCACTGGCTGAATGGGCAGAGAAACATGCAATAAAACTGGAGTTTATCCAGCCGGGTAAGCCGACGCAGAACGCTTTCATTGAGCGCTTTAACCGGACATACCGAACAGAAATACTCGATTTTTATCTGTTCAGAACGCTGAATGAAGTACGGGAAATCACTGAAAAATGGTTATCAAAATATAACTGTGAACGCCCGCAT…
group_4253	hypothetical protein	KLP00155_04953	100	0	ICEKp10_0081	transposase IS3/IS911 family protein	ATGCGTAAAGCCCGTTTTACTGAGCATCAGATCATCGCCGTGATTAAGTCGGTTGAAGCCGGACGAACTGTTAAAGATGTCTGTCGCGAGGCCGGAATCTCTGAAGCCACCTATTACAACTGGAAGTCCAAATACGGCGGCATGGAGGCTTCTGATATTAAGAAAATCAAGGATCTTGAGGACGAGAACCGCCGTCTAAAACAAATGTTTGCCGACCTGAGTCTGGAGAACCGGGCGCTGAAAGACGTTATCGAAAAAAAGCTTTAA
sfp	4'-phosphopantetheinyl transferase sfp	KLP00155_04954	100	0	ICEKp10_0080	ClbA 4'-phosphopantetheinyl transferase	ATGAGGATTGATATATTAATTGGACATACTAGTTTTTTTCATCAAACCAGTAGAGATAACTTCCTTCACTATCTCAATGAGGAAGAAATAAAACGCTATGATCAGTTTCATTTTGTGAGTGATAAAGAACTCTATATTTTAAGCCGTATCCTGCTCAAAACAGCACTAAAAAGATATCAACCTGATGTCTCATTACAATCATGGCAATTTAGTACGTGCAAATATGGCAAACCATTTATAGTTTTTCCTCAGTTGGCAAAAAAGATTTTTTTTAACCTTTCCCATACTATAGATACAGTAGCCGTTGCTATTAGTTCTCACTGCGAGCTTGGTGTCGATATTGAACAAATAAGAGATTTAGACAACTCTTATCTGAATATCAGTCAGCATTTTTTTACT…
pksJ	Polyketide synthase PksJ	KLP00155_04955	100	0	ICEKp10_0079	ClbB yersiniabactin biosynthetic protein	ATGGATAATACCTCTGGAGATATTCCATGTAATAAGATGGACACGCGTAAGCAGTTACCGCTAACACCAAGTCAACAGGGGTTTTTATTCCATTCCTTAAAGGATAAGAAAAGGAGTAACTACCATGAGCATTTTACATGCATTTTTTCTCAGCATGTAGATAGCGCCCACTTCAAGTGGGCGCTGGAAACGTTATTTCGAAAGCATGAGTGTTTTCGCACTGATTATAACTGGGAGATTGATGAGCGCCCTTGTCAGGTGGTGAAGACCGATGTGTTGCCGGATATATATGTGTTAGACTGTGAGCAAGAGGAAATACGTTTTCTACTAGCTAATGATGACATTATCATTCCTGTCCCGCAGGATGACGGTATTGATGCTATAATTCCTCAACTGCTA…
ppsE_1	Phthiocerol synthesis polyketide synthase type I PpsE	KLP00155_04956	100	0	ICEKp10_0078	ClbC yersiniabactin biosynthetic protein	ATGGAATACGCAAGCGAAATGAACGGCATGGAAATCGCCATTATTGGTATGGCGGTCCGTTTCCCGCAGTCCCGGACGTTACACGAATTCTGGCATAACATCGTTCAGGGTAAAGAGTGCGTCACCTTCTTTAGCGAGGAGGAGTTGCTGGCCGAAGGCGTCGAACAGAGTACTCTGGACAACCCGGCCTATGTACGGGCCAAGCCCTATATCGAGGGCATATGCGACTTTGATGCTGCATTTTTCGGTTACAGTCACAAAGAGGCGCAGACTCTGGATCCGAAATCCCGCGTATTACATGAAGTTGCCTACCATGCGCTGGAAGATGCAGGCTATGCCCAACGTACCAGCGATCTGATCACCGGGGTATTCGTGGGGGCGTCAGAAGATGTGGATTGG…
hbd_2	3-hydroxybutyryl-CoA dehydrogenase	KLP00155_04957	100	0	ICEKp10_0077	ClbD 3-hydroxy-acyl-CoA dehydrogenase	ATGAACGTGGCGGTAATAGGTGCAGGAGTAATGGGAACTGGCGTCGCTCATAACATGGCGCAATACGGCATATCAACTAACGTTGTGGATATTTCTCAATCTCAGTTGGATAAATGCCGACAGATGATCGAAGCGAACTTACGCTTATATAATTTTCACCCGCAGCATAAAAAAAAGACGCATAGCACAGCGGAGATAATGGAAAATATCCGTTTCACAACTGAGTTGGACGACATTGTAGAATGTGATTTGGTGATTGAGAATATTACTGAGGATATAGAGAAAAAAAATGCACTATACACACGGATGAATACGATCTGCGGCGCGTCGACAGTGTTTGGTGTTAATACGTCCGCCATATCTATCACTGCGTTGTCAAAATTAATGCGACATCCGGAG…
dltC	D-alanine--poly(phosphoribitol) ligase subunit 2	KLP00155_04958	100	0	ICEKp10_0076	ClbE D-alanine--poly(phosphoribitol) ligase subunit 2	ATGAAAAAGCAAGATATGAAAGCCGCCATTCGGGAATTTCTTTCACGCTCATTACGTGGGCATACGTTGAACGATGATGACGATATTTTTTCTCTCGGGCTTGTCCATTCGTTATTTACTGTGCAAATCATACTGTTTATAGAAAAAAATTTTCAGGTTGAGCTGGAAGTGAGTGAGTTGAAAACAGAACAGATTGCTACCGTCAATAAAATAGTGGAGCTCATTCAGCGACAAACAGGCCTGGAGTAA
group_4258	putative acyl-CoA dehydrogenase fadE25	KLP00155_04959	100	0	ICEKp10_0075	ClbF isovaleryl CoA dehydrogenase	ATGTGTACTGAAAATTATGAGCTGGCTCAGCAAGAGGCAGTCCTGTTTGCCAAACAACATCTCGCCCTGGCTGCACAGAATATTGAACGTCAGCAGTTTATTGTGCCAGACATTATTTCTTGCGTGGCGCAGGCCGGGTACTTAGGTGCGTCAATCCCCCAAAAATATGGCGGACGAGGTTACGATTCTTATCAACTGTGCGCTTTGCATGAAGTGATGGCTGGGGTTCACGGTTCGTTAGAAAATCTCATAACAGTGACTGGCATGGTCAGCACGCTGCTGCAACGCGTGGGCAGCGCAGCGCAAAAAGCCCATTATTTGCCAAAGCTGGCAACGGGGGAATTGATCGGCGCGATTGCCCTCACAGAGCCGAATATCGGCAGTGACTTAGTGAACGTG…
fenF	Malonyl CoA-acyl carrier protein transacylase	KLP00155_04960	100	0	ICEKp10_0074	ClbG acyl carrier protein S-malonyltransferase	ATGACGAAGGATGTCGCACTGATGTTCCCTGGCTCCGGTTCGCAATATGTAGGCATGGCACGGTGGCTGTATGAGCGTTATCCGCAGGTGCGTACTCTGTTTGATGAAGCTAGCCAGATCACGGAACGGGACATGGCAGCGCTGTGCCTGTCGGGTACTTTGGTACAACTTGCTGAGCCGACGGCAATGGCGCTGGCTATCTATACCACCAGCGTGGCCCACTTTGTCGCGTGGCAGCAGTTTTTGGCGCAAACCGGTGTCCATGTCAACCTACGTTATATGTTGGGTCATAGTTTGGGCGAATATGCTGCGCTGACCTGTAGTGGTGCGCTGAGCTTTTCCCAAGCACTGGCGCTGGTGGCGATGCGTAGCCGTTTAGCCAGTGAGATCGCCCGCGAA…
grsB	Gramicidin S synthase 2	KLP00155_04961	100	0	ICEKp10_0073	ClbH enterobactin synthase subunit F	ATGGAACAGCAAGGGATTATGAGACAGTTGCCTACCGACGACCAAACGATAGTCGACTATTTGTATCGTATCGCCGGAGAATATGGGGAAAAAGCCGCTGTATTGATGGGGGACGCGGCGCTGAGCTATCACGATCTTAATGCACGCTCTAACCAACTGGCGCATTATCTGCGTGGGCTGGGGATCGGCGAGGATCGTGTGGTAGCTATCCGCCTGCCGCGCGGCATGGCAATGCTGATTGCCATTTTCGCTATTGTAAAAGCTGGTGGTGCCTATTTACCGCTGGCGTACAATGCACCGCGCAGCCGCATTGAAAATATACTGAGCAACAGCGGCGCTGTTTGTCTGATCGGTACTGACGATGGTGATCGCTGGCCGATTCCTCGCGTCGAAATCGAC…
ppsE_2	Phthiocerol/phenolphthiocerol synthesis polyketide synthase type I PpsE	KLP00155_04962	100	0	ICEKp10_0072	ClbI yersiniabactin biosynthetic protein	ATGGCAGAGAATGATTTTGGTATAGCTATCATTGGGATGGCGGGGCGTTTCCCTCAAGCCGATACGGTACAGGCGTTTTGGGAAAATCTTCTGGCAAGCCGAGAGTGCATTTCCTTTTACAGCGATGAGGAACTGCTGGCGATGGGAATCAGTCCTGAATTTGTTCAGCACCCAGATTACGTCAAGGCCAAAGGGGAGGTAGCTGACATCGATAAATTTGATGCTGCTTTCTTCGGTATCGCACCCCGAGAGGCGGAGCTGATGGATCCTCAGCACCGTGTCCTGTTGGAAACCGCGTGGGCAGCCTTCGAAGATGCGGGCTATGTGGCTGCCGATTATCCGGGGGATGTGGGTATTTTTGCTGGCAAAAGCATGGATTCCTATTTGATGCTGAACTTG…
aam	Acylamidase	KLP00155_04965	100	0	ICEKp10_0069	ClbL amidase	ATGAGTGAGCAGAGCTATCGTAGCGCAGGGACACTGTTGGCACAGTTGGCGTCCGGAGAAACCACCTCAGTGGCGTTGGTGAATCACTATTTTTCACGTATGGCGCAGTTTAACAAGCCGTTGAATGCGGTGGTGCAGCAGCACTATGCGTTGGCGTTGGAGGCCGCCGCGCGCGCCGATCGTGAGCGACTGGAGGGGCGCGCAAGGGGCGTGTTGCACGGATTACCTTGTACTGTTAAGGAGTCGTTTGACGTGCAAGGGTGGTTAACCACGTCCGGTGCCCATTATCTGAAAGATAACCGGGCGACGCAGGATGCTCCTTCCATCGCACGCTTACGCGCTGCCGGGGCGATCCTGATGGGAAAAACCAATGTGCCGATGATGACTGCCGATTGGCAA…
mepA_2	Multidrug export protein MepA	KLP00155_04966	100	0	ICEKp10_0068	ClbM multidrug export protein	ATGACGGTGAATAAGCTTGAGCCAGACAACGGCACGCCGAACGATGAGCTGTTCACGGTGGCGGGTATGTTTGACGGCTCGCTGTATAAATTACTCCTGCGCATGGCGTTGCCGATGTTTGTCGGTATGTTAACGCAGGTGACCTATGCCATCGCCGATATTTTTTGGCTGAGCCACATTGATGTCACCAACAGCGGCATCATTGCCGGTGTGGGGCTGGTTTTCCCCGTTGGAATGGGGTTATTTGCCATCGCCAACGGCATTCAAATCGGTATGGGATCTTTGCTGTCCCGCGCCATCGGCATGCAGCGGTTGGATCGTGCACAGCGGATTTTGTCGGTCGGTATCATCATCGCGCTATTCTTTGCGATCGTGATCACCGTACTTGGCTATGTTTAT…
srfAA	Surfactin synthase subunit 1	KLP00155_04967	100	0	ICEKp10_0067	ClbN enterobactin synthase subunit F	ATGATGTCGGGCAATCCGTTGTCGTGGCCACAGGAACAGTGCCACATCATTGATCAACTGTATCCTTACAGTGCCGTAAACATCATTGGTGGTGTGGTCACCATTGAGGGAATTGTCGATCTGCCCCGACTACACGCGGCCATCCAGTCCGCCATTCGGCAATTTGATGCGTTGCGTATGTGGTTTGTGATGGGAGAGGAGAGTGAAGTGGTCAGCCAAGTGCAGCCTTATCACTGGCGCGATATCCGCCATTTGACTTTTTCCCCAGATTATGACAAGGAGAACCTACGCCCAGCGGCGATCGAAACATTTGTTGATGAGTGGTTCCGGCAGCCCTTTACCCTGCTGGCGCACGATTTGTTCGAGTTTGTCACCTTTACGTGCGGTGAACAATACAGC…
ppsE_3	Phthiocerol synthesis polyketide synthase type I PpsE	KLP00155_04968	100	0	ICEKp10_0066	ClbO yersiniabactin biosynthetic protein	ATGGCAAAGGATGATTTTACCTGTGGCTCACTGGATATTGCCATTATTGGCATGAGCGGGCGTTTTTCCGGTGCGGAATCGGTGCCCGAGTGGTGGGATAAGTTGCTGGCGGGTGAGGAGTTCACTCAACCGACATGCACAGAAGACGATAATGGGAACCCTTGGATTAGGCTGCGCAATATAATCACCGCTCCCTATGACTTCGATGCTGCATTTTTCAATATTCCGCCTGGCGAAGCCCTGTTGATGGATCCGCAACAACGAATATTTCTTGAATGCTGCTACAACGCTCTTGAGCATGCGGGCTATATTCCCACGCAACTTAAGCGAGTCGGCGTCTATGGGGCGACCTACGCCAATAACTATTTTATCGATCGCGTCTATCCATACCTGAAGATG…
ampC	Beta-lactamase	KLP00155_04969	100	0	ICEKp10_0065	ClbP putative beta-lactamase	ATGGAACACGTTAGCATTAAAACATTATATCATCTCCTGTGCTGTATGCTGCTCTTTATTTCCGCTATGTGCGCTTTGGCGCAAGAACATGAGCCTATCGGGGCGCAAGATGAGCGCCTGTCGACATTAATTCACCAACGGATGCAGGAGGCCAAGGTCCCAGCCCTTTCCGTAAGTGTGACCATTAAGGGGGTACGTCAGCGATTTGTCTACGGTGTTGCCGATGTGGCTAGTCAGAAAGCGAATACTCTGGACACAGTTTACGAGCTGGGATCGATGAGTAAGGCGTTTACCGGACTTGTGGTGCAAATACTGATTCAGGAAGGCAGACTCCGGCAAGGGGATGATATCATTACCTATCTGCCGGAAATGCGCTTGAATTATCAGGGAAAACCTGCT…
pikAV_1	Thioesterase PikA5	KLP00155_04970	100	0	ICEKp10_0064	ClbQ yersiniabactin biosynthetic protein	ATGAGTAATATCAGTTTGTATTGTTTGCCATATTCAGGTGGTTCTGCCGCCATGTATTATAAATGGCGTAGCGTGCTGTCGGACAATATTACTTTGCGGCCTTTAGAACCTGCGGGGAGGGGAACTAGAATACGCCAGCCGCTGTGTCTTACGATGGTGGATGCCGTCGCTGACCTTTATCAACAATTTGTGAAACACTACACAGGTGGAGACTACGCCATTTTTGGGCATAGTCTCGGAGGGATCATGGCCTTCGAACTGGTGCATTATATTCTCGATCATGGACATGACATGCCATGCGCGCTGTTTTTTTCCGGCTGTCGCCCACCCGATCGGGCCTCTCATGAAGTAATACTGCATACCTTGCCCGATCAGGCGTTTATGGAAGAGATCGTCAAG…
group_4236	hypothetical protein	KLP00155_04971	100	0	ICEKp10_0063	hypothetical protein	ATGGCTGTTCCATCATCAAAAGAAGAGTTAATTAGAGCTATTAATAGTAATTTTTCTTTATTAAATAAGAAGCTAGAATCTATTACGCCCCAACTCGCCTTTGAACCTATATTGGAAGGGCACGCGAAGGGGACTACGATTAGCGTAGCGAATCTGGTTTCCTATCTGATTGGCTGGGGAGAGCTGGTGTTACACTGGCATGACCAAGAGGCAAAAGGAAAAACTATTATTTTTCCTGAGGAAGGATTTAAATGGAATGAATTGGGGCGTTTAGCACAGAAATTCTACCGTGACTATGAGGATATTACAGAGTACGAAGTTTTATTGGCACGGTTAAAGGAAAATAAGCAGCAACTCGTGGCTTTGATTGAACGATTCAGTAACGACGAGCTTTACGGT…
group_977	hypothetical protein	KLP00155_04972	100	0	ICEKp10_0062	mobilization protein MobC	ATGCTTATACATAACGTATCAGAGAGAAAAAAAGCCTCTGCTGACAAAATGCTCTCCCTTCTAAATTTTCTGAAAGAAGAAACTTATTCTGATTTTAACACACTAAGACGTGTTCTCGGCTTTAGCAAAAATTCTCACAGCCCATTATATAAGGTACTAAATAGAGCAATTAAAGCTGGCTTCATCATCAAACACGAAATGCCTGGGGTAAAACAAAAAATAACGATTTGGGGGATAACTATGCAGGGGTTAGCAATGGTGGTCATGCCTGACGATGCTGTTTTCCCTGGATACTTTGAACCCGGCAAACTCAAATACTGGACTCTGGAACATCGTCTACTAAATCAGAGGGTCAGAATTGCACTGGAAGAGAAAGGCGGGCAAGGCTGGCTTAATGGT…
group_4237	hypothetical protein	KLP00155_04973	100	0	ICEKp10_0061	mobilization protein mobB	ATGGGATCACATCTTATGCAAAGGCTGAATGCTTTTGCTGACGCCTTTTCCTTTTTCCTGTTATGGCTGCAAAACAGCCCTGTCATATTATCCCTGTTCGCAGGTCTTACATTACCGTTTATAGTCAACCTTCCCCGAGAGGAAAGAAAGAACGCTCCGTTCTGGTTAAAATCGGTGGCGTGTGTGTCTATTTTCTTTTTTATATTCGGTACCATATCACCGCTAACTATTCAGGGGCTGAGCTACTTTTTTAAATTACTCGACAACAACATACTGTTCAGAATTCCACTATGGATCATGACAGTCACATTTACGACAGCAGGATTATTCTTTCATATTGCAGCCCGACGACTTCTGGCGGGAGAAATTGACAACCTGAAACATCGAATGATTAAGAAA…
group_4238	hypothetical protein	KLP00155_04974	91.6667	0			ATGCCAAAAGAAGACTTATTCATCCGAAATATATACTCCCGCAATCAGGACAGAATATCGGTAGCCCTGGTATATGACACGTTATCAAAAGAAGCCCACAGAGGTTGCGGGCTGTATTACGAAATATACGCAAGCAGATTAATCGGCCTTTTGCGCGCTCATCTTTCAGAACTTAATGAAGCTGACGCAAACAAATTAATGAGGTATGCAGAAAGTAAAGGCACAAAAATTGATGATACAACCTGGAGTGAGGTGCTGGAAGCGGAAATGGAATGCAGAGCTGAAATATACCGCGAACAGATGTAA
group_4239	Type IV secretion system protein VirB11	KLP00155_04975	100	0	ICEKp10_0060	type IV secretory pathway VirB11 component	ATGACCGCTAAAAATATCTCCCTCGACCGCTATAAACAGCGTTTCTTTGGCGACTTTCTGGAGCTTCCCGGCCTGACGGAAATCGCCGTCAACCGTCCAGGTGAGCTGTATACCAAAATCAACGGCATGTGGGAACAGCATGCCGTTCCTTTGAGCTATGAGGATTGCTACAACTTTGCCCGGTGCCTGGCAAAGCACCACGGCGACAATATCGAAGATATTAAGCCGGGACTGTCAGCCACGCTGGAATCTGGCGAACGGTGCCAGGTTATTGTTCCTCCGGCCTGTGAGCGCGATACGGTGTCTGTCACCATCCGTAAGCCCTCGAAGATACAAATCCCGCACCAGGGATATATCGATGCGGGATTTTATAACCGGGTAACAAACGACGAGAAGACG…
group_4240	hypothetical protein	KLP00155_04976	100	0	ICEKp10_0059	hypothetical protein	ATGACGAGAGCAAACAAGAAACGCATAGCCATTCTGGTTATGTACATTGCACGTATTGTCGGCCAGAGCCTGCGTGATGCACCACTTGCATTACTTATCGCGGGTTTTCTTTTTCTGCTGTTTGCACCGCCCTCGGCGTGGATGGCCATCAATCAAATCTGGTATCACCTGCGCCCTTTAACTGACCGTGAAGCGATCATGTTAGGAAAAAGTGTGTCTGGCTTACTCCAGCTTGCCTGGCTGGTAGCAGTCAGTTCTCTCTTCATTCTTTCTGTTGATGAAGTCTTTTCCCGGATGAAAGAGGTAAAAGATGACCGCTAA
group_2129	Type IV secretion system protein virB10	KLP00155_04977	100	5	ICEKp10_0058	type IV secretory pathway VirB10 component	ATGAACGACGAAAACAAAATGCCTGTGCCGGATGAAGCGCAGGCATTCCCGGCACACGCTGAGGATGATATTGCCACGCTTGAGCGGGAAGCCCGCGCTAAAAGGGAGGCCGAGCTTCTCAATGCGCAGGACGACGAAGAGAAAGACCCGGTACAACCCGCCGTTAACAAGCTGAAAAAGCGCAAACGGGGCAAAGCAACCGCCTTTCTTGCCATTGTCGCGGTCACGCTTATCTTCCTGGCATGGGGTGGTAACTGGGTTTATCGCAATATCCTGTGGCAGCCTACGGAAGAAAAGAAACAGGACACAGCCCCGCAGACGAACAAAACCGATTACCGGCAGCGTAACGATCTCGGTATGTCCACCGATACAGCCGAAGAAGAGCCAGAGCAACAGGAT…
virB9	Type IV secretion system protein virB9	KLP00155_04978	83.3333	0	ICEKp10_0057	type IV secretory pathway VirB9 component	ATGAAAAAGTTAACGTTTACCGCACTGGCACTGATGATGTGCGGCGCGGCATGGGCTGCGGCCATACCGCAGGCAAGCCGCTATGACTCCCGCGTGCAGCAGGTTATCTATAACCCGCAGAACGTCACTGTCGTTAACACCAAACCCGGCTTTATGACAACGCTAGTCTTTGATAACGATGAGGCGGTCATAAGCGCCAAACCTGGCTTTGATGAGGCGTGGGAAGCCACGCCGGATGCAAACCGGGTCAACGTTCGCCCGGTCGCGCTCACGCAGGGAGCGCCCGGAGAAGATGGCAACACAACGCAGGTCGTGATCCCCCCGAACAGCCGGGACTGGCATACCAATATGCTGGTTGTCACCAGTAAGCGCCTGTACAACGTCGAGCTGAACGTCATC…
ptlE	Type IV secretion system protein PtlE	KLP00155_04979	100	5	ICEKp10_0056	type IV secretory pathway VirB8 component	ATGAGTGAACAGAAATTAATAGCTGAATCCCGCACTTTTGAGCAGCAAATGATTGAGCGGGATAAACGCGCCACAAAAGCCGGTTTTGTTGTTGGCGGTATGGGTCTGCTGATTGCGGTACTGGCGCTCGTCGCCGTGGTCGTGATGTTGCCGCTGAAACAGACGGACGTTGAGCTGTATACCTTGGATAACCACACAGGACGGGTGGAACACGTTACCCGGACATCGAAAACCAGCCTGACCGCAACAGAAGCCTATCAAAAGGCGATGGCCGCAAACTACGTCAAAGTGCGTGAGCGGTATGTCTATCCCTCTTTGCAGGACGACTACGAGACGGTACAAGTCTACAACGCTCCCCAGGTAAACGATGACTATCTGGCGCTTTACGCCGGAAAAAAC…
group_3876	hypothetical protein	KLP00155_04980	100	5	ICEKp10_0055	hypothetical protein	ATGAAACGCTTGATTGCGCTGGCTTTGCTGTGCGCGCTTTCTGGCTGCGCCCAGAACACGCCTCCCTCTGCCTTTAGCGGTAAGGGAGAACCCGTAAACACCCCTCAAATTATGGCGGAGTTAAACAGTCATGAGTGA
group_2128	hypothetical protein	KLP00155_04981	100	5	ICEKp10_0054	type IV secretory pathway VirB6 component	ATGAGTGGCGGTCTTTTTGTTGGGGTTGAAAAATACCTGATAGGAGGAATTACAGACGCCACAAAGGGATTGATGATGTCGTACTCTTCTATGATGATGGGGCTGGCAGCAGCGTCAGCTACCATCTACATCATGTGGCGTGGATACCAGACTTTGGCTGGTAAGCTATCTACGCCTATGGAAGACACGATGTGGGACATCATGAGGATGGCGATCATCCTGTCCTTTGTGGCTAATTTAGGCGGCTACCTCGATGGCGTTATTGATGCCATAAACGGAATAAAGGAGGGTTTTTCTGGTAGTGATAATATATGGCAGTTATTAGACACCCTATGGAATAAGGCTAAAGTGTTAGGGAAAACGCTACATGACATGGATAATTCTACATATGTAAAAGAT…
group_4241	hypothetical protein	KLP00155_04982	100	5	ICEKp10_0053	hypothetical protein	ATGTTATCAAAAAAAATTATTTTAATTTCGACGATCACCCTGTGCTTTTCTATTGTTGGATGCAAAGAGGAAGCTAAAACAACAAAATGGTATAGGGATCACCCTGACGAATTAAAACTAGTTTATGAAAAGTGCCAAAAGAGTGGTGACGCTTCTGAAAATTGCAAGAATGCAAATGAAGCCCACTATCAAATCAAGCAGCTAAACGCACCAACTCCAGACTTAAATAATTTAGAGGAGTAA
group_2920	hypothetical protein	KLP00155_04983	100	5	ICEKp10_0052	type IV secretory pathway VirB5 component	ATGAAAACTCGCTTTCGTACTCTTATTCTGGCTTGCGTCATTGCAAGCCCACTGGCTCATGCTGGTATTCCCGTCGCTGTTGATGCTGACCCTATGCGGGACGTGCAGTGGGCGCAGGAGTTAAAACGCTGGATGGAAACGGCCAGACACTACCAGTCACAAATACAGGCATATAAAGACCAACTGGCGACGGCCACTGGCGTTCGTGATATTGCTGATTTTGTTGACCAGGCCAAAGGCCTGAAAGCTGACCTTGAAAAGCTGCGTAAGCCCGGACAGGCACTGAATGACCTGCTTCTCTCCGGCGGTTCCTCCGGGCAGTTCGATGCGTTGTACGAGAAGTATAAAATTTTCGACACCTGCAACACTGCGCAATCGGGGAGTTATGCCAACGTATGC…
virB4	Type IV secretion system protein virB4	KLP00155_04984	100	5	ICEKp10_0051	type IV secretory pathway VirB3-4 component	ATGGCAAAGCTGCTCAAGGCAATGAAACGCCCGGCGGCGCTGTGGGGGGTGCCAATGGTGCCCCTGCTGGCTGTCACGGGTGTAACCATCATCGTTGCTATCTGGACTTCCGTCGCTCTCCTGTTCTTACTTCCTGTGCAATTTCTGGTGATGAAGTCCCTTACCAGAAATGAACCGATGCGGTTCAATCTGATTGCCGTATGGCTGAGAGCGAAGGGAAAGCCGGTAGCAAACCGTTTATTTGGCGCAACAACATTTATGCCCGTTGAGCATGATGATGTTGATATCAAGGAGTTTCTCGACGCCATGAAACTAAATCAGTGTGCCACCATCAAGAAGTACATCCCGTACTCATCGCACATTCATCAGCATGTGGTTCGTTCCCCTAAGAGCGATCTG…
ptlA	Type IV secretion system protein PtlA	KLP00155_04985	100	5	ICEKp10_0050	type IV secretory pathway VirB2 component	ATGATACTTTTCCGCAAGCTAAAAGCTGTGGTCCCCCCCGTTTCGGCCTGTACGCTGACGACTTTTTCTGCAACCCCGGCACTGGCCGACGGATTTCAGCGGGCAAATACTGTCATGCAAAAAGTGTCAACCGGGCTGCATGGTCTGGCGGCAATCACGATCACCGTGGCCGTGATCTGGATTGGCTATAAGACCCTGTGGAAAGGCGAGAGCCTGTCGCAGTGCGGCTACATCATCATTGGCGGCATTTTAATTGGCGGAGGCAGTGAAATCGGCGCTCTGCTGATGAGCTAA
virB1	Type IV secretion system protein virB1	KLP00155_04986	100	5	ICEKp10_0049	type IV secretory pathway VirB1 component	ATGCTTTCCACCACAGCCTTTCTGGCGATAGCCATGCAGTGCGCCGCCAGCATTCATCCGTCCACGGCATTCGACGTGGCACGGGTGGAATCCGGTTTTAACCCTTATGCCATCGCTGAGATTGTCCCGAAGGCCGGCCCCTCTTTCGGCGATCAACACATTATTTCTCACCTGCCAGCCAGCCGGGGAGATGCAGAGCATATTCTCCGTCGCCTGTCAGCACAGGATCGCCGTTACTCTGTCGGGCTGATGCAAATCACCAGCACCAATTTCCGCCATTATGGTGTGTCCGCCACAGAGCTACTTGATCCCTGTACCAATCTGTCCGTCTTCGAACACATTCTCAGAGACTGCTACCGGCGCGGCGGCACGCTGAAAAGGGCGCTGAGTTGTTATTAT…
group_4244	hypothetical protein	KLP00155_04987	100	5	ICEKp10_0048	hypothetical protein	ATGAGAAAGCCTGTTTATTACGCGTATGTTGCCCAGGAAAGTCATCCGGACTCTCAGGGTGAGAAAAATACCTGGTGGACAAAGGTCGGAGTCGCCTTTCCCCACCACGGTAAATCCGGTCTGAATATTGTCCTGACGCCCGGTATTGCCGTTTCCGGCAAACTGGTCCTGCTTGAGCCCCGGGAGGAAAAAAATCCACCACAGAATACGGGCCCCATCGAAACCGTGTCGTAA
group_4245	hypothetical protein	KLP00155_04988	100	5	ICEKp10_0047	hypothetical protein	ATGCTTCCATCCCTGAATCATATTATATTAACCGTTGCTCTTCAGGCGCTACGGGAAGGAAATATTCATCACTGCGAAACTATGGGATTCACTTACGATGAAATGAATTTGCTCGGTTGCTTATCAATAAACGATCTTATCACCCTCAGTCAGGCACCTTTACCGCTTGTCGATATTACTATCCGCCATGATGTCCTGCAAAAATTACTGGCATCATCCCACGAGGAAAACAGGCGTCAGGAACAACTGAACAGAGCTGTCAGGCTGGGGGGCTCAATCGCACTGATGAACCGTTATTTCGGGGTTGGCTCCAGAGAAACCTGTGCACGCCGCCGGTTACTCGGTGTCTACGTTCCAAACGGGAGAACACCCATTCCGGATGAAGAAACCGATGCTGCA…
group_4246	hypothetical protein	KLP00155_04989	100	5	ICEKp10_0046	hypothetical protein	ATGAACATTAATATCCCGGCACTCATAAACTTCGATCCTGCAGGTATAAAAAAAAGCACCTGCATGTATATTTCAGACCTGCCCGGTATTGTGCTATATGACACTATACCATTCACTGAATATTCAGCTGAATTACTGAGCACTTATTCAGTTAAGGAGTCAATTTCATGCTTCCATCCCTGA
group_4247	hypothetical protein	KLP00155_04990	100	5	ICEKp10_0045	excisionase	ATGACATCTTATCAGTTACTACGCCTCAGACAGGTTGAGCAAAAAACAGGGCTGAAGCGTTCACAGATATACCTTTATATGAAAGAGGGTGCATTTCCCCGTTCAATAAAAATAGGCCCTGCTAGTGTTGCCTGGCTCGAGTCTGAGATTGACGAGTGGATCAACAAAAAGTTATCTGACCGATAA
group_2921	hypothetical protein	KLP00155_04991	100	5	ICEKp10_0044	hypothetical protein	ATGTCAAAAAAATATCAGCCATTGCTTATAACTCATTATATGTCAACATGGGTCACTATAACGGAAGCAGTTGAGATCACTACCAAAGCCATAAAACAAAAAATTACTCCTAGCGATATTTATCGTCATGCCTTGAGTGGCAACATCCTACTATCGGTCTATTTCCAGTCTCCTGTGATACTTAAGAAGATACAAACTTTTAATGGAAAAATAAAATTCAGGCAGTTTGAGGGAGACCTACTTGATAAACTATGCATGCTTGACAGGGACGGTTTTATTTATGGTCAAAATTTAAGACTCTGTACAGAAGCCAGATATGTTTGTCCTGTGCAACAAATTATAGATACCCCCCTGATAGGCTATGAATATGTTTTGATTCAGCGCATACTGGCACGTGAA…
fyuA	Pesticin receptor	KLP00155_04992	100	5	ICEKp10_0043	FyuA pesticin/yersiniabactin receptor	ATGAAAATGACACGGCTTTATCCTCTGGCCTTGGGGGGATTATTGCTCCCCGCCATTGCTAATGCCCAGACTTCACAGCAAGACGAAAGCACGCTGGTGGTTACCGCCAGTAAACAATCTTCCCGCTCGGCATCAGCCAACAACGTCTCGTCTACTGTTGTCAGCGCGCCGGAATTAAGCGACGCCGGCGTCACCGCCAGCGACAAACTCCCCAGAGTCTTGCCCGGGCTCAATATTGAAAATAGCGGCAACATGCTTTTTTCGACGATCTCGCTACGCGGCGTCTCTTCAGCGCAGGACTTCTATAACCCCGCCGTCACCCTGTATGTCGATGGCGTCCCTCAGCTTTCCACCAACACCATCCAGGCGCTTACCGATGTGCAAAGCGTGGAGTTGCTG…
dhbE	2,3-dihydroxybenzoate-AMP ligase	KLP00155_04993	100	5	ICEKp10_0042	YbtE yersiniabactin siderophore biosynthetic protein	ATGAATTCTTCCTTTAAATCTCTGATTGAACAGTATCCCTTACCCATTGCCGAACAGTTGCGCCACTGGGCGGCCCGTTATGCCTCGCGAATTGCCGTCGTTGATGCAAAGGGGTCGTTAACCTACAGCGCGCTTGATGCACAAGTTGACGAACTTGCCGCAGGTCTGTCATCACTGGGTTTGCGTTCGGGGGAGCATGTAATTGTGCAGCTTCCCAACGACAACGCGTTTGTTACCCTGCTGTTCGCCTTGTTAAGACTGGGCGTTATCCCCGTGCTGGCGATGCCCTCGCAACGGGCGCTGGATATCGACGCGCTGATTGAGCTGGCGCAACCCGTCGCTTACGTTATTCACGGGGAAAACCACGCAGAGCTGGCCCGACAGATGGCGCACAAACAC…
pikAV_2	Thioesterase PikA5	KLP00155_04994	100	5	ICEKp10_0041	YbtT yersiniabactin biosynthetic protein	GTGACGCAATCTGCAATATGCATCCCGCTGTGGCCCGCCCGGAACGGCAATACTGCGCATCTGGTCATGTGCCCTTTCGCTGGCGGCAGCAGTAGCGCGTTTCGCCACTGGCAAGCTGAGCAACTGGCTGATTGCGCGCTTTCTCTGGTGACCTGGCCGGGGCGCGATCGCCTTCGCCATCTGGAACCGCTCAGAAGCATTACACAACTGGCGGCACTGCTGGCGAACGAGCTGGAAGCATCCGTATCGCCTGACACGCCGCTTTTACTCGCCGGGCACAGCATGGGGGCGCAGGTGGCGTTTGAAACCTGCCGACTTCTGGAGCAACGGGGGCTTGCGCCACAAGGACTGATTATTTCCGGGTGCCATGCCCCGCATCTGCATTCTGAACGCCAGCTC…
entF_1	hypothetical protein	KLP00155_04995	100	5	ICEKp10_0040	YbtU thiazolinyl-S-HMWP1 reductase	ATGATGCCGTCCGCCTCCCCAAAACAACGCGTACTGATTGTGGGCGCCAAATTTGGCGAAATGTACCTGAATGCCTTTATGCAGCCCCCGGAGGGGCTGGAACTGGTCGGCCTGCTGGCGCAGGGAAGCGCCCGTTCAAGAGAGCTGGCTCATGCGTTTGGCATTCCGCTGTATACCTCGCCGGAACAGATAACCAAGATGCCGGATATCGCCTGTATTGTCGTGCGTTCGACCGTCGCCGGAGGAACCGGTACGCAGCTTGCCAGACACTTTCTGACGCGCGGCGTACACGTCATTCAGGAGCATCCCCTCCACCCGGATGACATCAGTTCCTTACAAACGCTGGCGCAGGAACAGGGCTGCTGCTATTGGGTAAACACGTTTTATCCGCATACGCGC…
ppsE_4	Phthiocerol synthesis polyketide synthase type I PpsE	KLP00155_04996	100	5	ICEKp10_0039	Irp1 yersiniabactin biosynthetic protein	ATGGATAACTTGCGCTTCTCTTCTGCGCCGACAGCAGATTCCATTGATGCATCGATCGCTCAACACTACCCGGACTGCGAACCTGTCGCGGTTATCGGCTACGCCTGCCATTTTCCTGAATCGCCGGATGGCGAAACGTTCTGGCAAAATCTGCTGGAAGGTCGTGAATGCAGCCGACGCTTTACGCGCGAAGAGCTTCTGGCCGTCGGTCTGGATGCCGCCATCATTGACGATCCTCATTATGTCAATATCGGTACGGTGTTAGACAACGCCGACTGCTTCGACGCCACCCTGTTTGGCTATTCGCGACAGGAAGCGGAGTCGATGGACCCGCAGCAGCGCCTATTTTTGCAGGCGGTCTGGCATGCGCTGGAACATGCCGGTTATGCCCCCGGCGCC…
angR_2	Anguibactin system regulator	KLP00155_04997	100	5	ICEKp10_0038	Irp2 yersiniabactin biosynthetic protein	ATGATTTCTGGCGCACCATCTCAGGATTCGCTGTTACCGGACAACCGCCACGCGGCTGATTACCAACAATTACGCGAGCGGCTCATACAGGAACTGAATTTAACGCCGCAGCAGTTACATGAAGAGAGCAACCTGATCCAGGCCGGCCTGGATTCCATAAGATTGATGAGATGGTTACACTGGTTTCGTAAAAATGGCTACCGCCTTACCCTTCGCGAGCTGTATGCCGCCCCCACGCTGGCGGCATGGAACCAGTTAATGCTCAGCCGGTCGCCTGAGAACGCGGAAGAAGAAACGCCGCCCGACGAATCATCCTGGCCGAACATGACCGAAAGTACCCCCTTCCCATTGACGCCAGTACAGCACGCCTACCTGACGGGCCGCATGCCGGGGCAGAAG…
pchR_2	Regulatory protein PchR	KLP00155_04998	100	5	ICEKp10_0037	YbtA transcriptional regulator	ATGACGGAGTCACCGCAAACGCAATCTGAAATCTCTATTCACCAGTTGGTGGTCGGGAAACCTGCAAACGATGGCAATATTCCTGCTCAGTGTGAACTGCTGCGCTGTTCGTTGCAGGAAGGTATGGATATTTTGCTCTGGAGGGGCCATTTTGCGCGGCCTGAGACGTTGCAGCTACACGACGATCTGGGCAGGATTAACTTCTCGTGCATCCTGGAAGGCACTTCGCGCTTTGCGATTCAGGGACTCCGGCGCCACACCGACTGGGAGCTTGCGCGCAATCGCCATTACATTACCCATACGCCAGACTGTCGCGGCAGCGCCTCCTATTGTGGCCGATTCGAGAGCATTACCCTCTCCTTCAGCCCTGAAACCCTCGCGCTGTGGGTGCCGGATATT…
irtA	Iron import ATP-binding/permease protein IrtA	KLP00155_04999	100	5	ICEKp10_0036	YbtP putative inner membrane ABC-transporter	ATGGCGCTGGCGGGGCTGGCGGCATTAACCAGCCTGGGGGCGCTCCTTTTTCTGGCGTGGAGCCTGCGTGACATTCGCGCGACGCCTGACGCTATTCCGGCCTGGCCGCTGGGCGGCGTGATCGGCTGCGTGGTCTTAACTTTTGTTCTGCGCTTACAGGCGTTCAACACCTCTCATTACGCGGCTTTTCATCTGGAGAACATTCTGCGCAGCAGGTTAGCCCGTAAAGCATTGCAGCTTCCGCCTGGCGTGTTACAGCAAATGGGCAGCGGGTCAGTGGCGAAAGTGATGCTGGATGACGTGAAGTCGTTACATATTTTTGTGGCCGACAGCACGCCGCTCTATGCCCGCGCGATCATCATGCCGCTGGCGACAATCGTTATCTTGTTCTGGCTGGAC…
group_2143	Putative multidrug export ATP-binding/permease protein	KLP00155_05000	100	5	ICEKp10_0035	YbtQ putative ABC transporter protein	ATGAAAGACAATAATCCTGCGGATAACCTGGCCTGGCGCGTCAACTGGCGCCAGCTTATCTCCAGCGTTGGCAGTCAGGCCAGGATGCTGCGACGCAGTATGCTGGCGCTGTTGCTGGCGGCATTCATGCAGGGGATCGCCTTTGCCTGTCTTTATCCGATCATTGATGCGCTGTTACGGGGAGACGCGCCGCAACTTCTTAACTGGGCTATGGCCTTCAGCGTCGCCGCAATTGTGACGCTGGTGCTACGCTGGTATGGCCTGGGCTTTGAATACCGTGGTCATCTGGCGCAGGCCACCCATGAGTTGCGCCTGCGACTTGGCGAGCAGTTACGCCGCGTGCCGCTGGAGAAGCTCCAGCGCGGCAGGGCGGGTGAAATGAACGCCTTGCTGCTGGGC…
ampG_1	hypothetical protein	KLP00155_05001	100	5	ICEKp10_0034	YbtX putative cytoplasmic transmembrane protein	ATGAGTGATGTTCAGTCGAATGTGAAACCGCTGACGTTGACGACCGGGCGGGTGATTTTTGCTATTGCCGGCGTCTATGTGACGCAGAGTCTGGTATCGGCGCTGTCTATGCAGTCCTTACCCGCGCTGGTGCGCGCTGCTGGCGGATCGCTGGCGCTTGCCGGTGCGACAACCCTGTTCATGCTGCCCTGGGCGCTGAAGTTTATTTGGGCGCCGTGGATCGAACGCTGGCGGCTTCCGCCCGGTAGCCAGGAACGCCGTTCGCGGATGTTAATCCTGCGTGGTCAGGTCGCGCTAGCGGCGATCCTGATGATTGCCGCAGCGATTGGCTGGTTTGGGCGAGAAGGAGGATTTCCCGATACGCAAATCGTCGCGTTATTTGTTCTGTTTATGGTGGCA…
mbtI	Salicylate synthase	KLP00155_05002	100	5	ICEKp10_0033	YbtS salicylate synthase	ATGAAAATCAGTGAATTTTTACACCTGGCGTTACCAGAGGAACAATGGCTGCCGACGATTTCTGGCGTTTTACGCCAGTTCGCAGAAGAAGAGTGTTATGTCTATGAGCGTCAACCCTGTTGGTATTTAGGCAAAGGGTGCCTGGCACGGTTGCACATTAATGCCGACGGAACGCAGGCGACATTTATTGATGATGCCGGGGAGCAACAATGGGCGGTGGATTCCATTACCGACTGCGCGCGTCGTTTTATGGCACATCCTCAGGTCAAAGGACGTCGGGTTTATGGACAGGTTGGGTTCAACTTTGCGGCGCATGCGCGGGGGATTGCCTTTAACGCCGGGGAGTGGCCGCTGCTGACGTTAACCGTTCCCCGTGAAGAACTTATTTTTGAAAAGGGA…
intA_4	Prophage integrase IntA	KLP00155_05003	100	5	ICEKp10_0001	integrase	ATGTCCCTTACCGACGCAAAAATCCGCACCCTCAAGCCTTCTGATAAACCCTTTAAAGTCTCCGATTCCCACGGTCTGTATCTGCTGGTCAAGCCGGGTGGCTCCCGCCACTGGTATCTCAAATACCGTATTAGCGGTAAAGAATCCCGCATTGCGCTGGGTGCCTATCCAGCCATCTCCCTGTCTGATGCGCGACAGCAACGTGAAGGTATCCGTAAAATGCTGGCGCTGAATATCAACCCGGTACAGCAGCGGGCTGCTGAACGTGGCTCACGAACACCGGATAAAGTTTTTAAAAACGTGGCGCTGGCGTGGCATAAAAGTAACAGGAAATGGTCGCAGAACACCGCCGACCGTCTGCTTGCCAGCCTGAACAATCACATCTTTCCGGTCATCGGG…
btuF_1	Vitamin B12-binding protein	KLP00155_05004	100	0	ICEKp10_0031	iron(III) dicitrate-binding periplasmic protein	ATGAAAAAATTGTTTATATCCCTGCTGGCGGTACTGTCTGCCTCAGTAGCCAGTGCTGCTGATTTTCCTGTTACTATTGAAAGTTGTGGGACTCCTGTCACATTCGCCGGTCCGCCGAAAAGGGCTGTTATCAACGACCTTAATATGTCAGAAATGGCGTTTGCACTGCATTTACAGGATCGTATTGTTGGGCTGACTGGTATTAGTGGCTGGTACAAAATGACGCCGGAATTTAAAAAGGCGATGGGCTCGATCCCAGAACTGGCACCCAAATATCCCACTCTGGAAACATTGCTGGCAGCCGAACCTGATTTCTTTTTCGCTGGCTGGAACTATGGGATGAAGGTGGGTGGCGAAGTGACGCCGGATACGCTAAGCAAATATGGCATCAAGACTTTT…
yfhA	putative siderophore transport system permease protein YfhA	KLP00155_05005	100	0	ICEKp10_0030	iron(III) dicitrate transport system permease component	ATGGTAGGGGCGTTGTTACAAACTACCACCCGTAACGATCTGGCCGATCCTTTTTTGTTCGGGCTATCCTCCGGCGCGTCAGCGGGGGCGGTGCTGGTGATCACCCGTTTTGGTGATCGACTTGGTGTATTAACGCTCCCCGTATCGGCGTTTGTTGGTGGTGTGTGTTCCGCCATAGCAGTAATGCTGTTGTTTCATTTTAAAAAGCAACGCGGAGCTGAGCATCTAATTCTCTGCGGTCTTGCCATCTCTTTTTTGTTCGGGGCGCTGACCAGTTATTTCATTTTTTCGGGCGATCAGCGAGCTGCCAGCTCTGTGCTGTTCTGGTCACTGGGTGGTCTGGGATTAGCCACCTGGAATAATTTGCCTTTCGCAGTGTTCAGCCTGGTGTTGCTGTTT…
yciC_1	Putative metal chaperone YciC	KLP00155_05008	100	0	ICEKp10_0028	putative GTP-binding protein YjiA	GTGGTGGTAAAGACTGACATCGGCATTATTACTGTCACTGTGGTGGATGCGTACAATTTTCTGAAAGACTACGGTTCGGAAGACAGCATTCAGTCACGCGGAGAATCGTTAGGTGAAGGTGATGAAAGGAGCGTTGTTGACTTGCTGATCGATCAGATTGAATTCTGTGATGTGCTGGTCCTTAATAAAGTTGACCTTATCAGTGAAGCGCAAAAAGAAAAACTGATGGCGATTTTACGTTCGCTTAATCCACGGGCCAGAATCGTTGTTTCACAGTTTGGACAGGTTCCGCTGGGCAACATACTTAATACCGGGCTGTTTGATTTCGAGCAGGCCGCTCAGGCACCCGGCTGGCTTAAAGAACTCCGGGGCGAACATACGCCGGAGACAGAAGAATAT…
group_4265	hypothetical protein	KLP00155_05009	100	0	ICEKp10_0027	hypothetical protein	ATGATCCCCAAGACTTACCAGCAATGGTACCGGTGCATCACAGAAGAATGTGGAATTCCCTTGACGCAGGCATTTATTGCATCCCGTCTGGCAGTCCTTGAGTCCCAAGATCATCAGGAAACCAGACGTTTTGTCTCGCTATATGGGCAACAACATCTGAATAGTGTTGTACAGTGGTTCAAAAAAGCTGGGGAAGAATTGTTGTAA
feoB_1	Fe(2 ) transporter FeoB	KLP00155_05010	100	0	ICEKp10_0026	ferrous iron transport protein B	ATGCAATCATTCGTTTTAATGGGATTAGAAAGTGCAGGAAAATCTACCCTGTTTAATATCCTGACGGAAAGTGCTGCCAGTGATGAGCGTAATTTCAGGGGATCGACCGTTGTATGTCGGGAAGGTCTCATTAATGATGCAGGGATCTGCCTGGTTGATACGCCAGGCATACGTTTTCAGAGCGACAGTGAAACCACAAAACTCGCCCTTGATGCGCTAAATCAGCATGATGGCATTCTGGTGGTTCTGCGGGCCACGCACGCTCAGCAGGAGTGGCAAACGCTCTGTCACCTCATACCGCCACAGGCAAAACACGTTGTTATACTCCTGACCTTTGCTGATAAGATCAGAAAGGGCCTTCTGGAAGTGACTGAATACCTGAGTGAAACATCAGGTGCG…
group_2925	Baeyer-Villiger flavin-containing monooxygenase	KLP00155_05011	100	0	ICEKp10_0025	putative oxidoreductase CzcO	ATGAACCAACCACGCGAAGTCGTTATTGTCGGTGCGGGTCCGGCCGGGGTGGGTATGGCGGCGCTTCTTCGTCGTAGTGCCATACAGGATATCCTGGTCGTTGACAGTCACGAAGTAGGTGCCTCCTTTATGCGCTGGCCGGAAGAAACCCGTTTTATTACTCCTTCTTTTTTTTCCAATCCGTTTGGACAACCAGACCTGAACTCTGTGACCCCTGACAGTTCATTGGCGCTTTTCTGCGGTGAAGAACATCCTGGGGGGAAAACTTATGCCAGTTACCTTAAGGCCGTACTGGATGAGTATCAGATACCCGTCATGGCTCCCGCCAGGATTGCAAAGGTTGCGTTGCTCAGTTCCGGTAATTTTATACTGATAACAGAAGCAGGAGAGAAGCTGGAA…
cysS_2	Cysteine--tRNA ligase	KLP00155_05012	100	0	ICEKp10_0024	cysteinyl-tRNA synthetase	ATGATTAAACTAACAAACACGCTTGGTATGCAAAAGGAGCTATTAGTTCCGGTTAAAGAGAGCAAAATCGGCATGTATGTATGCGGCGTGACGGTTTATGACCTTTGCCATCTTGGGCACGCCAGAACCTTTGTAGCTTTTGATATGATTGTCCGCTATCTGCGTTTTCGCGGATACGATGTGACTTTCGTGCGTAACATTACTGATATAGATGATAAAATTATTCAGCGCGCCCGTGATACGGGAGAGGACTGGCGCAGCCTGACAGAGCGGATGGTGCATGAAATGCACATTGATTTTGCAAAGTTAGGCATCCTGCCGCCAAACATCGAACCTCGTCCCACAGAGCACATCCCACAAATCATCAGTATGATCGAACGACTTCTGCATCGACAATTT…
group_4267	hypothetical protein	KLP00155_05013	100	0	ICEKp10_0023	Peroxide operon regulator	ATGACAACACCAGTAGCCAAAACGTATGACTGGAAGCAAACGTTGCGCACACATGGTTTGCGGGCAACGCCATCCACCCTTGCTACACTGCAGTGCCTTGAACATGCCAGCCAGGCCATGAGCCATGACGATTTAACTCAGCAACTGGGCGAGCAGGCTCCCGATCGTGTGACCCTTTACCGAATACTGGAACGGCTAATGCAGGTCAGTATTGTCCAGCGTTATACCGACTCGGCAAGAACTCAGCGTTTCGCTCTGACCCAACGGGCTGCCGTAGGACTTTTTGAATGCGATAACTGCCATCATGTTATTCCTATTGAGCAGGATCCAGCCCTGGAAGCGGCCATTGAATTGGTAAAATCACATCTCACTGGACATGGTATGACCGAACGGGAAATT…
yciC_2	Putative metal chaperone YciC	KLP00155_05014	100	0	ICEKp10_0022	putative GTP-binding protein YjiA	ATGAAAAGAACACCGCTCATTATCCTTAATGGTTTTCTGGGGGCAGGGAAAACTACTCTGCTAAAAAACCTTCTTACACAGGCACACAAACGGCGAATGACTGTATCCGTCATCGTTAATGACATGAGTGAACTTGATGTGGATGGCGTCCTGATAGCCAACACAGAAATCGTTGATGCAGCCAGTAACAATTTTGTGAGTATTTCAGCAGACAGTATCAGCAGCAGAAGCGGGATCCAGAAGCTGGATTCCGCGCTGAAAAACCTGCTCGAAAAACGGTCTGCGGATTTTATTTTACTGGAAACCTCAGGTAGCAGCCATCCTCTTCCCCTGGTCCGCTATCTGCGAGAACATACCCAGGTAAGTCTCAAAGCATTTTTGTCTCTTGTTGATACGGTC…
dksA_1	RNA polymerase-binding transcription factor DksA	KLP00155_05015	100	0	ICEKp10_0021	RNA polymerase-binding transcription factor	ATGACTAAACCTACCCGCGCTGAACGAGAAAAAATCCTGGCGATGCTGCCAGAAGATTACATGAATCCTGTGCAACAGGACTACTTCCGGCGGCTTATCCGCCACGAAAGGCAGGAGGTGCTTGATCATATAGACCAGATGAAGCAACAACTGCAGGATAATCCAGAAACGGGTGACGAAGGTGACATCGCCATTCGTGAAGAGCAGTTACGTCTGCTGTTCAGACAGATAGACAGAGAAAGCCGCCTGTTGCCGAAATATGATGCAGCGCTTATGCGGCTTGAAAAAGGAGAATATGGCTTCTGCCGGGATACAGGCGAACCTATCGGTCTGCAACGCCTGCTACTCAGGCCCACCGCAGAATTAAGTATTGAAGCCAAAACAAAGGAGGAAAAAGTT…
folE2	GTP cyclohydrolase FolE2	KLP00155_05016	100	0	ICEKp10_0020	GTP cyclohydrolase FolE2	ATGAGTATTGCAGCCAAACAAACCTTATGCCCCGGAATGCTACCGGATATTCAGTCCACTAAGGGTGACGGTGAGGGCGAGTCATTATCCTGGGTTGGCATGGAACAAATTGACCTGCCGATAGACATCGCAGGCAGGCCGGTATCAGCAAAGGTCAATGCTGGCATAAACCTTCTCAGTTCACCTGAAGCTGAAAAGGGGATCCATATGTCTCGTCTTTATCTTCTTCTGGACGAACTGACACAAGGGGAAATCACACCGGCATTATTGCAACATGTGTTGAAAGCATTTCTGGTATCTCATCAGGGACGTAGTGATGAAGCCAGTATTGAGATTTCAGGGGATTTGTTACTGTCGCGTAAGTCGTTAAATTCTAATCACTCCGGCTGGAAAGCTTAT…
caiE_1	Carnitine operon protein CaiE	KLP00155_05017	100	0	ICEKp10_0019	phenylacetic acid degradation protein	ATGTTACGTAAAAACCCATCAGGTCATACCCCAGTGGTGTCAACAAAGGCCTATATCGATCCCACCGCGGTAATTTGTGGACGTGTCATTATTCATGATTATGTTTACGTCGGACCTTATGCGGTTATCCGGGCTGACGAGCTAAATGCAGACGGGGATATGGATCCTATCATTATCCATTCCCACTCTAATATTCAGGACGGGGTGGTTATTCACTCAAAAAGCGGCGCGCCAGTGACAATAGGAAGCGGAACGTCTATTGCCCACCGTGCAATAGTGCATGGCCCCTGTCAGGTTGACGAGCGGGTATTTATTGGATTCAACAGCGTGTTGTTTAACTGTCATATTCAGACTGGTTGTGTTATTCGCTATAATGCAGTTGTGGATGGCGTTACCTTG…
group_2927	hypothetical protein	KLP00155_05018	100	0	ICEKp10_0018	6-pyruvoyl tetrahydropterin synthase	GTGAAACTTTTTATTAATGATCTGACGGTCATGGATTTTAGTTTCCTTGATGCGGAATCCGGGTTGATTGGCGATAGCCTTATTGTTGATATTATTCTTGAGGGAGATCTGAATGCTGAGTCAATGGTAATGGATTTCTCACATGCTAAAAAAAGTATCAAACATGAAATTGATAAACTGGCCGATCATGTCCTGATTGTGCCGGAACAAAATAGTCATATTATTGTTAGTCATGCAGGCACTACGACGGAAGTCGCCATGCTGCGTAAGAATGGGGAGACCCAGTGTTTTATTTCCGGGCCGCAGGAGAGTTTCTGGCTGGTCCAAACAGATAATATTAATTCCCGTTGCCTTGAATCCCAAATAGAAAACATTTACTGGCGTGTTTGCCGCAAGGAG…
group_4271	hypothetical protein	KLP00155_05019	100	0	ICEKp10_0017	hypothetical protein	ATGAAAAAAGCAATTATCTTTCTCCTTTCATTTTATAGCTGCGTGGGATTCGCTGAGCCTCAGCAGGCACGAAGCGACTATTCTATTGAAGAAAGTCAGGCGAAAGTTAACAAAATCCTTCATACCACTTCGTTGTACAGAAATGGCCTCAGCTATAATGAACGCGTTGCTGAGATATCCTCCCGTTTCCTCGGAACGCCTTACCAGGCGCATACACTGATTGGATCATCTTCGATGCAAGAGAGGCTGGTCACTAATCCCAGTACCGTGGATTGTTTTACTTTTCTTGATTATGTTCGCTCCATGGCGCACGCCAGTAGCTGGCAAACTTATGTATCTGAACTTGTTAAGACTCGTTATACAAACGGAATGATTGATTTTACTGGCAGAAAACATTTT…
mntB_4	Manganese transport system membrane protein MntB	KLP00155_05020	100	0	ICEKp10_0016	iron transport system permease component	ATGCTGAATATGCTCATTGAACCTTTCCGCTTTGACTTCATCAATTATGCCCTGATAATCGCGCTGCTGGTCTCTGTTCCCTGCGCCCTGCTGTCTGTTTTTCTCGTGCTGAAAGGTTGGGCTCTGATGGGGGATGCCATGAGCCATGCCGTGTTTCCCGGGGTTGTACTGGCCTGGATTGTAGGGTTGCCATTAGGCACCGGAGCTTTTGTGGCTGGATTATCCTGTGCTTTACTTACCGGATATATTAAAGATAACAGCCGCATAAAGCAGGATACGCTGCTGGGTATCATTTTTTCGGGTATGTTCGCCTCCGGACTGATTTTGTATGTCTCAGTCCGTCCGGATGCTCCGCTTGAACATATCCTCTTTGGCGACATGCTTGGTATAAACGCCACC…
mntB_5	Manganese transport system membrane protein MntB	KLP00155_05021	100	0	ICEKp10_0015	iron transport system inner membrane permease component	ATGAGCTGGCTTCTGGAGCCTTTTGGTTATCAATACATGCTCAATGCCATGTGGATTTCGGCAATGGTCGGAGGAATATGTGCTTTTTTATCCTGTTATCTGATGTTGAAGGGTTGGTCACTAATTGGCGATGCGCTGTCCCATTCTATCGTACCCGGAGTAGCTGGCGCTTTTATGCTGGGACTGCCCTTCTCGGTGGGTGCGTTTGTTTCTGGCGGGCTGGCAGCAGGCAGCATGTTCCTTCTTAATCAACGTACCCGTCTAAAAGAAGATGTCATCATTGGTTTGATCTTTTCATCCTTTTTCGCGCTTGGATTATTTATCATCTCGCTGAATCCTGTTTCGGTAAATATACAATCAATCATTCTGGGAAATATCCTGGCGGTTCCGCCAGAAGAT…
group_4274	Fe(3 ) dicitrate transport ATP-binding protein FecE	KLP00155_05022	100	0	ICEKp10_0014	iron transport system ATP-binding component	ATGAGCCAGGCGGCAGGCATCACAGTAGCGGGCTTAACTGTTGTTTATCGTAACGGCCATAAGGCATTACAGAATGCATCATTCAGCGTCCCTAAAGGTTCGAACGCGGCCCTGCTGGGGGTAAATGGTTCCGGAAAATCCACACTATTCAGGGCAATGATGGGATTCGTATCCCCTTCATGCGGAACGATTTCACTTCTCGGGATGCCTCCTGCACAGGCGCTTCGCCGCAATATTATTGCCTATGTACCTCAGTCCGAGGAAATTGACTGGTCGTTCCCGGTATTGGTGGAAGATGTCGTCATGATGGGCCGGTATGGCCATATGGGTATGCTGCGTAGAGCGGGTAAAGAAGATCGCAGGATCGTTAATGATGCGCTTGAGCGTGTAGATATGCTT…
hpf_3	Putative metal ABC transporter substrate-binding protein Hpf	KLP00155_05023	100	0	ICEKp10_0013	iron transport system periplasmic binding component	ATGCTTCAACTAAAGACGGTAAAGATAATCCTGTTAAGCACCTTTATCACAGGACTGACAGCTATTCATGGCGCTTATGCTGCTGAAAAGTTTAAGGTCATCACGACATTCACGGTAATTGCTGACATGGCACAGAACGTGGCAGGGGACGCCGCCGAAGTCAGTTCGATTACCCGGCCTGGCGCAGAAATCCATGAATATCAGCCTACAACCGGAGATATAAAGCGTGCTCAGGGGGCACAGCTAATCCTTTCAAATGGCTTCAACCTCGAACTCTGGTTTCAAAAATTTTATCAACGATTGAAAAACGTACCGGATGTGGTGGTCACTACAGGTATCACTCCAATAAGCATTACCGAGGGTCCGTATGATGGAAAACCAAATCCTCATGCCTGGATG…
thrS_1	Threonine--tRNA ligase	KLP00155_05024	100	0	ICEKp10_0011	hypothetical protein	ATGTCAGAAGCGCCTATAACAGAGTCAGAACCTCTCACTTTTACTCTTCCTGATGGCTCTCTGAAGCACGTCAGAAAAGGGGCAACTTTGCAGAACGTTGCAGAAAGCATCGGTTCTTCCGTCGCGAAAAGCGCTGTGTACGCGGAAATTGATGGTAAATGTGTGGATCTGCTTGAGAAAGCAAAGAACAGTGGAAAGCTCAATATCATTACAGTTTTTGATGAAGAAGCGTTGGGCCCGATTCGCCGAGGTTGTCTTCTCCTTCTCGCAGCGTCTGTAAAACAGCTGTTTCCCTCGGCCAGGATGGTTGAAGGGCAACTGACTAAGGAAGGGTTTTATTACGATTTCGCGGTAGATAAACCTTTTACTCGCGATGACCTGGGGATGATTGAGCAGCAC…
group_4276	hypothetical protein	KLP00155_05025	100	0	ICEKp10_0012	threonyl-tRNA synthetase	ATGAGGCGGCAGACGCTATCAAAATATGTTGCCAGCCACCGGAGGTTCACCTTGATTAAGCAAAGCAGAAGCGATATCCCCCGACGCGAGAGCGGTCGTCACGTCTGGCCGGTGAAGGAGGATGATACCCAAAGCAACGATATCGATTTTTATAAAACGGCGTTCAGAGAACAGTCCAGGCGATGGGGGCTTTCCGAGATCATTCTTAGTAATACTGGTGATGGAGAAATATCACTCTATCAGTCTGTTAATCAGGGGGCAGATGTTCCTCACGTACTGATTGCGGCAGGGTTTCATGGAGAAGAACCCGCGGGATGTTGGGGGATGCTGGATTTTTTGCGCGAGGGCTCCCCTGAATTGTTTGATAACGTAGCCGTGAGTTTTTTACCGCTTGTAAAC…
allB	Allantoinase	KLP00155_05026	100	0	ICEKp10_0010	allantoinase	ATGAAGCCTTTATTACTGACCAATGCATTAATAATCAATGAAGACTTGCGCTATCCGGCCGACATCCTCATTGATAAAGGACGGATCCAGAAAATTGCCTCGCTTATTCCCTCCCGAACGGAATGGCAGGTTATTGATGTGCGAGGGAAATGGGTGATCCCCGGTATGATTGACGATCAGGTTCATTTCCGCGAACCCGGTCTGACGCATAAGGGAACCATTGCCAGTGAATCAGCTGCCGCTGTAATGGGAGGCATTACCAGTTTTATGGAAATGCCTAACGTTACGCCACCAACAACGACCCTTCAGGCGCTGCGTGAGAAATTTCAACGTGCCTCGCATTCTTCGCTGGCGAACTACAGTTTTTACTTCGGCGCGACGAACGATAATCTTGACGAA…
hemB_2	Delta-aminolevulinic acid dehydratase	KLP00155_05027	100	0	ICEKp10_0009	delta-aminolevulinic acid dehydratase	GTGAGTATTATTATTCCTGGTTCTTTCCCGGCACGACGACTGCGCCGTTCTCGCACCCATTCTTTCAGTCGCCGTCTGGTCGCTGAAAATCAGCTGACCGTAGATGACCTGATTTTACCGGTATTCATTATTGAGGGGCAAAACCTGCGACAGGAAGTGCCGTCGATGCCGGGCGTATTTCGTCTGTCGGTTGATATGTTGCTTCATGATGCCGCGCAATTTGTTCAGGCAGGTATACCTGCTATTGCACTATTTCCGTGTATAGAAAGTTCTGCTAAATCGCTGATGGCAGACGCTTCGTGGGATCCATCCGGTTTAGTACCGCGAGCTGTAAGGGCGCTGAAAAAGGCTTTTCCTGAACTCGGGGTGATAACTGACGTTGCTCTTGACGCCTATACG…
group_2928	hypothetical protein	KLP00155_05028	100	0	ICEKp10_0008	hypothetical protein	ATGGTCGAAACCAGTAAACAGGACCGTATGCCTTATCTACTTTTCCTGTGTGAAAACCGCATTCTTGCACAGAATATCGATGGTCATGTCATTGATCTTGGTGGATTAACCAAACAAAACGGCACCATTGACTGGCTTCTGGATAGCAATAAGGAAAAGGGGGAAAATCTCAAAACAGAAATCGAAGCGCTGGAGGATATTGCCAATAAGATAGATTTTCTTTTTCTTGATGGTCAGTTTACCAGCCTTCCTGACATATCGGCTGAATATAAAGATAAGCTTACATCAGCCCCTTCAATGGAAATCGTATTGAATGAACTTGGCGATAAGCCATAA
mnmC_2	tRNA 5-methylaminomethyl-2-thiouridine biosynthesis bifunctional protein MnmC	KLP00155_05029	100	0	ICEKp10_0007	bifunctional tRNA (mnm(5)s(2)U34)-methyltransferase/FAD-dependent cmnm(5)s(2)U34 oxidoreductase	ATGTCGGTCAAAAAAATAGCAGTTATTGGTGCAGGCGTACTCGGCCTGTCCGTGGCCCGCTCCCTGGCGCAACAGGGAGCAAAAGTCACTGTTTTTGAGCGTAGCCATGTGGGGGCGGGGACAAGCAGCACGACTTTTGCCTGGATTAATTCAAATGGCAAAACACCAGAAAGTTATCATCATCTCAATGCCCTGGCGATTGACGAGCATATCCGGCTACAACAGGAACGGACCACAGAAGGTCATTGGCTAAAAGCGACTGGGACTTATGAATGGGCGGCTGGTGCGCCAGAGCAAAAACGGTTACAAGACCGGGTCAGCCGTCTTTTGGAACTGAACTATCCTGTTCAGAACCTTTCCGCAGATGAACTTAAGCGCAAAGTTCCTGAAATCCGCGTG…
group_4280	hypothetical protein	KLP00155_05030	100	0	ICEKp10_0006	hypothetical protein	ATGAAGAAACGCTTATTATCTACTTCAATCTCAACGCTGCTTTTGGGCCTTTCTGTGATGCCTGCTTTCGCAGATGAAGACGTAACCGCATGGCGTCTGTTCATCGCCGATCATGATAAACCCGTTGTGAATGTTATTGATGCACTGGATGGAGATAAGCTCGCAACATTTAATGTTAAAGGCCCTGCAAATTTATCTCGCAGCGAAAGTGGTGCCACAATTTTCGCTATCCAGGGTAGTGCTGGCGTAGTATCTACAATCGCTTCAGGCATTGCTTTCCATGATCACGGAGATCATGCAGACATTGATATTGACGCTCCCAAATTATTACCGCTGGAACTAACGGGTAAAAAACCTGGTCATTTTGTTGAACGTCAGGGCAAAATTGCCCAGTGGTTT…
mntA_2	Manganese-binding lipoprotein MntA	KLP00155_05031	100	0	ICEKp10_0005	cation ABC transport system periplasmic cation-binding component	ATGAGAAAACCCGGTTTTATATCTTTATGCATCCTGACGACATCAATGCTTTTTTTACTTTTTACTTTCCCGGCGAAAGCGAAAATTAATGTCATAGCAAGCTTTTCTGTTATTGGCGATATGGCAAAAAACATCGGTCGGGACCGCATCGAACTGCGTACTATTGTCGGCCCTAATGGCGATGCCCATGTTTATGAGCCCTCTCCTGCTGACGCGATCGCTATGTCTAAAGCGGATGTCATACTGGTAAATGGTTTACAACTTGAAGGCTTTATTTCACGGTTGATCGAGGCAAGTGAAACTTCCGCACCGGTAATTGAAACAACAAAAGGAGCAAATATTCTCCAGGACCCGGCAGGCGGACACTATCATTTTTATGACGGTAAAGCGGTCTTTCAT…
mntB_6	Manganese transport system membrane protein MntB	KLP00155_05032	100	0	ICEKp10_0004	putative ABC transport system permease component	ATGAACTGGCTTCATGAATGGGTTCTAGCACCTTTTGTCGGCTTCGGTTTTATGCGCCGGGCGCTTTATGGTTCATTTCTGCTTTGTTTAAGCGCTTGCCCGGTTGGCGTTTTTTTAACATTACGCCGTATGAGTCTGGTTGGTGATGCCATGTCACATGCTATCTTGCCCGGTGCTGCATTTGGCTTCTTACTCTACGGATTAGATATATTACCGATGACTATTGGTGGGCTTGTCGCAGGGCTGATAGTCGCTATTTTTGCAGGGGCGGTTTCCCGCTTAACAGTGCAAAAAGAAGACGCTTCAATGGCTGCTTTTTATTTAATCTCACTCGCAGTCGGCGTGCTCATTGTATCGCTTCGAGGCTCAAGCGTGGATCTTATGCATGTCCTATTTGGA…
fepC_3	Ferric enterobactin transport ATP-binding protein FepC	KLP00155_05033	100	0	ICEKp10_0003	putative ABC transport system ATP-binding component	ATGCACGACTACTCTTTGCGTTTTGCAAATCTGGCGCTGGGTTATGAGGGTTTACCTGCGATACAAAATATTACCGGGACGATACAAAAAGGGTCCCTTACAGCCATCATCGGCCCTAACGGTTCTGGTAAGTCAACACTGCTTAAAGGTATCGCAGGGATTCTGGCTCCGTTAAGTGGCTCCTGTACCGTAGAACCAAAGGCGCGCATTGCCTATCTGCCACAAATATCGGAATTGGATCGCACTTTCCCTGCAACTGTTTCAGATTTAGTTTCCCTAGGTTTATGGCCTGAAAGAGGGTTATTCCGTCATCACAGAATTGAGGATCGTAAACGGCTTACTGATGCATTGGGATCAGTAGGATTAGCAGGGTTTGAAAAAAGACAGCTTAGTGCATTA…
group_4283	hypothetical protein	KLP00155_05034	100	0	ICEKp10_0002	hypothetical protein	ATGAGCAGCCCCCTTAAATCGGTGTTTAAAAAGGAGCACAGCGATGAGATCAGTAACCACAGCGTGAACCCCGTCTTTTCTGAGGTAGTCAGCGCTTTTATGTCCCGTCGCCGCTTTCTGCAAATGGGAATGGTGGCGGGCGCTGCCGTCTCCTTTCCTTATCTAGTCAAGCCAGAAAACGCCTTCGCGGCGAAGGCAAATCCCTCAGCATTATCTAAAGCGGTGTCACTGGGCTTCACCAGCATTCCCGTTTCGACAGCAGACACTGTCACCGTGCCGGAAGGCTATATAGCCCGTCCGTTTTATCGCTGGGGCGATGCTGTGGGCATAAAGGGTAATCTGCCGGAATTTAAATTCGACGCTAGCAACACCACCGACGAACAGGCGGCGCAGGCCGGT…
intS_3	Prophage integrase IntS	KLP00155_05035	100	0	ICEKp10_0032	integrase	ATGTCCCTTACCGACGCGAAAATCCGCACTCTCAAGCCTTCTGATAAACCCTTTAAAGTCTCCGATTCCCACGGTCTGTATCTGCTGGTCAAGCCGGGTGGCTCACGTCACTGGTATCTCAAGTACCGTATTAACGGTAAAGAATCGCGCATTGCGCTGGGTGCCTATCCTGCCGTCTCCCTCTCTGATGCGCGACAGCAGCGTGAAGGTGTCCGTAAAATGCTGGCGCTGAATATCAACCCGGTACAGCAGCGGGCTGCTGAACGTGGCTCACGAACACCGGATAAAGTTTTTAAAAACGTGGCGCTGGCGTGGCATAAAAGTAACCGAAAATGGTCGCAGAACACCGCTGACCGTCTGCTTGCCAGCATGAACAATCACATCTTTCCGGTCATTGGC…
group_3456	hypothetical protein	KLP00155_05603	100	15			ATGGCTTCGTGGGGGAGTTATGTGTTTGAGCTTTGTCGCATTAACGCGAATCAGGGGTTGACGGCAGAAATAGACTGGAATTACACTTCTTGGAGTCGGCGTTGCCGGAAAATTCTGATTGGATTAGTTGTTCGGGGTGCGAAAACAGTCGTAGTTCGGGGAAAAAACCGAATTTTGACCCAAAACCGCGAAAAACTCGAAATGACAGTTCCTATCAGTTTTCATAATGAATTAAAACAAAAAAATTAG
group_2070	hypothetical protein	KLP00155_05696	91.6667	0			ATGGCGCTGTACATGGTATTTATTGAAGACGCGGAGGACCGGAACGGCGAGCGCTGCATCATGCCGACCAGCGAGCATCTGGAAGATATGGTGGTGCTCGCCTGGCAGACCGGGGCGTATGTTTTCTGTTTTGTCGACCGGGCCCAGCATCTGGCGATGATGAAATCCATCGGGATGTATGACGAGCGGCTCAACAGCGACGAAAAAGCCACGTACTTTTTCACTGGTAAAAATCCGCAATGGGAACGGAACAAACCCACAGGAATGAAGCTGTGTGATTACCTCTATCGCAAGGTGGAGCGGTTCGCCATCGAGAACGGTGTGCAGGTGGTTGATGCCGGGAAGTGCTCACCGGAGCAGATTAACGCGATGATTGACGTGGTGAGTGAGCGGCACGGG…
group_1597	Sigma-E factor regulatory protein RseB	KLP00268_00781	83.3333	5			ATGAACCTGGCCAGCCAGTCTCTCAATTATGAGCTGTCTTTTGTTAGCATCAGCAAACAAGGCGTTGAGTCGCTGCGCTATCGTCACGCGCGACTGAACAACCAACCGCTGGCGCAGTTGCTGCAGCTGGACGGTCCGCGCCGGGAAGTGGTCCTGCGCGGCACGGAAATCAGCTATTTTGAACCCGGTCTCGATCCGTTCACCCTGAACGGGACTATATCGTCGATTCGCTGCCATCGCTGGTATATAGCGATTTCAAACGCCTCTCCGCGGCGTATGATTTTATCTCCGTGGGCCGTACCCGTATCGCTGACCGCCTCTGCGACGTGA

## Sheet: F star vs. all enriched
Gene	name	Reference Locus Tag	Prevalence F* %	Prevalence Other %	Sequence
group_1889	Beta-xylosidase	POKGADIL_05248	89.4737	17.9487	ATGTCACTTATTCAAAACCCGATATTACGCGGCTTTAATGCCGACCCCAGTATTATTCGCGTCGAGGATACGTACTATATTGCCAACTCGACGTTTGAGTGGTTCCCGGGCGTGCGTTTACATGAGTCCAAAGACCTGAAAAACTGGAACCTGCTGCCTTCGCCGCTCTCCACCACCACCCTGCTGGATATGAAGGGCAACCCCTCCTCCGGCGGCATTTGGGCGCCGGCGCTCTCCTGGGCCGACGGGCAATTCTGGTTGGTGTATACCGATGTGAAGGTCACCGAAGGCGCCTTTAAAGACATGACCAACTACCTGACCACGGCGAAGGATATTCGGGGCCCGTGGAGCGACCCGATCAAGCTGAACGGCGTCGGGTTTGACGCCTCGCTGTTCCAT…
group_990	Putative tyrosine-protein kinase in cps region	KLP00268_00290	84.2105	2.5641	ATGCAGCTTTTAAATCGACAACAAGAGCTTAGTATTGCTAAATCAAGTGCCATCGGTAATGTAAGAATTATTGATAACGCAGTTACTCAACCTAAACCTGTAAAGCCCAAGAAAATATTAGTTTTATTGATTGGAGTAGTTATTGGTTTAATAATCTCAATCGGTCTTGTACTGTTACGTGTTTTCTTACGCAGAGGTATTGAATCTCCTGAGCAATTGGAAGAGTTGGGTATCAATGTTTATGCGAGTATTCCTGTATCTGAAACATTTGCAAAAAAAACAACTCAAAAGAATTCATGGAAAGGAAAAGACGATATACAAGGCTTTTTAGCAATTGAGAATCCTGCTGATCTTGCAATAGAAGCAATAAGAGGATTAAGAACTAGTCTGCACTTCGCT…
lgoT_4	putative L-galactonate transporter	KLP00268_03004	100	11.9658	GTGGAATCACAAAATATAACCATAGACCCGCAGACCGACTTTAAAGAGGGGAAAGCGGAACCCCTTTCAGTTCCCTTAGAAAATACACTACAACGTAGCTCTCGTATTAAAAAGATTCAAACAACGGCAATGATTCTGTTATTTCTGGCGGCGGTGATTAACTACCTCGACCGAAGTTCATTGTCCGTGGCAAACTTAACGATTCGCCAGGAGTTAGGGCTCAACGCCACTGAAATCGGGGCGCTGTTATCGGTTTTTTCTCTAGCCTATGGCATTGCGCAACTGCCCTGCGGCCCTCTGCTGGACCGCAAAGGTCCACGCATCATGCTAGGGCTGGGTATGTTTTTCTGGTCACTATTTCAGGCGCTCTCCGGGATGGTGCACAGCTTTACCCAGTTC…
pinR_1	Serine recombinase PinR	GBLKIHLF_04661	100	12.8205	ATGTCACGAGTTTTTGCTTACTGTCGGGTCTCCACGCTTGAACAGACAACGGAAAATCAGCGCAGGGAAATTGAAGCAGCCGGTTTTACCGTTAAACCACAGCGCCTGATTGAGGAACAAATTAGTGGTTCGGTAGCGGCCAGCGAACGGCCCGGTTTTGCCAGGTTACTTGACCGCATGGAAAATGACGATGTGCTGATAGTGACCAAACTTGATCGTCTGGGTCGTGACGCAATGGACGTGCGAAAGACCGTAGAGCAGCTGGCAGCGTCCGGTATTCGTGTACACTGCCTCGCGCTGGGTGGCGTGGACCTCACCAGCGCGGCCGGAAAGATGACCATGCAGGTCATTTCGGCGGTAGCGGAGTTTGAGAAGGACCTGCTGATTGAGCGCACACAT…
fiu_1	Catecholate siderophore receptor Fiu	KLP00144_02279	100	0	ATGATGTACGCTGGAGAACGTGAAACCACTCAGTTCCAGTCGATCCCGCGCGCGCCGCAGCTGAAGCCGAGCCATGCCGGCGGGGTGATCGACCTTACCCGTCACTACCAAGGGATCGATACCCGGCTGACCCATCGCGGAGAGCTGCTGGTGCCCGTCACGCTCACCGCCGGTCTCGACTACGAAAACATGAGCGAGCGGCGCAAAGGGTATGAAAACTTTGTGATGGTCAACGGCGCGCCGCAGTATGGCGAACAGGGCGCGCTGCGCCGTAACGAACGCAACCTGATGTGGAACGTCGACCCCTACCTGCAGACCCAGTGGCAGCTCACTGACAAACTCTCGCTCGATGCCGGGGTTCGCTACAGCTCGGTATGGTTCGACTCGAACGACTACTAC…
group_1840	Pyrimidine-specific ribonucleoside hydrolase RihA	KLP00268_05428	100	0.854701	ATGGTCTTTCAGTCGGGGATCCCGGTGGTGATGGCGGGCCTTGATGTCACCCATAAGGCGCAAATCCTTCCCGCCGATATCGAGCGATTCCGCCAGATTGGCAACCCGGTGTCGACCATCGTCGCCGAACTGCTCGACTTCTTTATGGCCTACCACAAAGATGAAAAGTGGGGCTTCGACGGCGCGCCGCTGCACGATCCCTGCACCATCGCCTGGCTCCTCAAGCCGGAGATCTTTACCACGATCGAACGCTGGGTTGGCGTAGAAACGGAAGGCAAATATACCCAGGGGATGACGGTGGTCGATTACTACCATCTGACCGGCAATCGGCCCAATACCACCCTGATGCTGGATGTGGACCGCGAAGCCTTTGTCGATCTGCTCGCCCAGCGGTTAGCC…

## Sheet: F star vs. F enriched
Gene	name	Locus Tag	Prevalence F* %	Prevalence F %	Sequence
group_990	Putative tyrosine-protein kinase in cps region	KLP00268_00290	84.2105	0	ATGCAGCTTTTAAATCGACAACAAGAGCTTAGTATTGCTAAATCAAGTGCCATCGGTAATGTAAGAATTATTGATAACGCAGTTACTCAACCTAAACCTGTAAAGCCCAAGAAAATATTAGTTTTATTGATTGGAGTAGTTATTGGTTTAATAATCTCAATCGGTCTTGTACTGTTACGTGTTTTCTTACGCAGAGGTATTGAATCTCCTGAGCAATTGGAAGAGTTGGGTATCAATGTTTATGCGAGTATTCCTGTATCTGAAACATTTGCAAAAAAAACAACTCAAAAGAATTCATGGAAAGGAAAAGACGATATACAAGGCTTTTTAGCAATTGAGAATCCTGCTGATCTTGCAATAGAAGCAATAAGAGGATTAAGAACTAGTCTGCACTTCGCT…
fiu_1	Catecholate siderophore receptor Fiu	KLP00144_02279	100	0	ATGATGTACGCTGGAGAACGTGAAACCACTCAGTTCCAGTCGATCCCGCGCGCGCCGCAGCTGAAGCCGAGCCATGCCGGCGGGGTGATCGACCTTACCCGTCACTACCAAGGGATCGATACCCGGCTGACCCATCGCGGAGAGCTGCTGGTGCCCGTCACGCTCACCGCCGGTCTCGACTACGAAAACATGAGCGAGCGGCGCAAAGGGTATGAAAACTTTGTGATGGTCAACGGCGCGCCGCAGTATGGCGAACAGGGCGCGCTGCGCCGTAACGAACGCAACCTGATGTGGAACGTCGACCCCTACCTGCAGACCCAGTGGCAGCTCACTGACAAACTCTCGCTCGATGCCGGGGTTCGCTACAGCTCGGTATGGTTCGACTCGAACGACTACTAC…
group_1840	Pyrimidine-specific ribonucleoside hydrolase RihA	KLP00268_05428	100	0	ATGGTCTTTCAGTCGGGGATCCCGGTGGTGATGGCGGGCCTTGATGTCACCCATAAGGCGCAAATCCTTCCCGCCGATATCGAGCGATTCCGCCAGATTGGCAACCCGGTGTCGACCATCGTCGCCGAACTGCTCGACTTCTTTATGGCCTACCACAAAGATGAAAAGTGGGGCTTCGACGGCGCGCCGCTGCACGATCCCTGCACCATCGCCTGGCTCCTCAAGCCGGAGATCTTTACCACGATCGAACGCTGGGTTGGCGTAGAAACGGAAGGCAAATATACCCAGGGGATGACGGTGGTCGATTACTACCATCTGACCGGCAATCGGCCCAATACCACCCTGATGCTGGATGTGGACCGCGAAGCCTTTGTCGATCTGCTCGCCCAGCGGTTAGCC…

## Sheet: F star vs. all depleted
Gene	name	Locus Tag	Prevalence F* %	Prevalence Other %	Sequence
rihA	Pyrimidine-specific ribonucleoside hydrolase RihA	KLP00155_00571	0	99.1453	ATGGCACTGCCGATTATGATTGATTGCGATCCGGGACATGATGACGCGATCGCCCTGGTCCTCGCCCTCGCCTCGCCGGAGCTGGAGGTGAAAGCCGTCACCGCTTCCGCAGGCAACCAGACCCCGGAGAAGACCCTGCGCAACGTGCTGCGTATGTTGACGCTGCTGAACCGGCCGGACATTCCGGTTGCCGGCGGCGCGTGGAAGCCGTTGATGCGCGATCTGATCATCGCCGATAACGTGCACGGCGAGAGCGGACTGGATGGCCCGAGCCTGCCTGAGCCGGCCTTTGCGCCGCAGAACTGCACCGCCGTCGAGCTGATGGCTAGCGTGCTGCGGGAAAGCCAGGAGCCGGTGACTCTGGTGGCCACCGGACCGCAGACTAACGTGGCGTTGCTG…
group_893	hypothetical protein	KLP00155_04850	5.26316	95.7265	ATGATAAAAATTGCGCGCATTGCCGTGACATTGGGCTTGCTTTCCTCACTGGGAGCCCAGGCTTTCGCGGCCGGGTTAGTGGTAAATGATAACGATCTACGTAACGACCTTGCCTGGCTTTCCGATCGCGGGGTCATCCATCTGAGCCTGTCGACCTGGCCGCTGAGTCAGGAAGAGATCGCCCGGGCGCTAAAAAAGGCCAAACCTTCCTATTCGTCTGAGCAAGTGGTGCTGGCTCGTATCAACCAGCGACTGTCTGCTTTAAAAGCCGATTTCCGGGTCACCGGCTATACCTCGACCGACCAACCGGGCACCCCGCAGGGGTTCGGTCAGACGCAGCCGGCAGATAACTCGTTAGGCCTTGCGTTCAACAACAGCGGCGATTGGTGGGATGTCCAC…
galF	UTP--glucose-1-phosphate uridylyltransferase	KLP00155_04848	0	96.5812	ATGAATATGGCGAATTTGAAAGCGGTTATTCCGGTCGCAGGACTAGGCATGCATATGCTGCCGGCCACAAAGGCAATTCCAAAGGAGATGCTGCCGATCGTTGATAAGCCAATGATTCAGTACATCGTTGACGAAATCGTCGCCGCCGGGATCAAAGAGATTGTTCTGGTGACGCACTCCTCGAAGAACGCGGTGGAAAACCACTTCGACACCTCCTACGAGCTGGAAGCCCTGCTGGAACAGCGCGTGAAGCGCCAGCTGCTGGCGGAAGTGCAGGCCATTTGCCCGCCGGGCGTGACCATCATGAACGTGCGTCAGGCGCAGCCGCTGGGCCTGGGCCACTCCATCCTCTGCGCCCGCCCGGTAGTCGGCGACAACCCGTTTGTGGTGGTCCTGCCG…

## Sheet: F star vs. F depleted
Gene	name	Locus Tag	Prevalence F* %	Prevalence F %	Sequence
rihA	Pyrimidine-specific ribonucleoside hydrolase RihA	KLP00155_00571	0	97.4359	ATGGCACTGCCGATTATGATTGATTGCGATCCGGGACATGATGACGCGATCGCCCTGGTCCTCGCCCTCGCCTCGCCGGAGCTGGAGGTGAAAGCCGTCACCGCTTCCGCAGGCAACCAGACCCCGGAGAAGACCCTGCGCAACGTGCTGCGTATGTTGACGCTGCTGAACCGGCCGGACATTCCGGTTGCCGGCGGCGCGTGGAAGCCGTTGATGCGCGATCTGATCATCGCCGATAACGTGCACGGCGAGAGCGGACTGGATGGCCCGAGCCTGCCTGAGCCGGCCTTTGCGCCGCAGAACTGCACCGCCGTCGAGCTGATGGCTAGCGTGCTGCGGGAAAGCCAGGAGCCGGTGACTCTGGTGGCCACCGGACCGCAGACTAACGTGGCGTTGCTG…
group_893	hypothetical protein	KLP00155_04850	5.26316	100	ATGATAAAAATTGCGCGCATTGCCGTGACATTGGGCTTGCTTTCCTCACTGGGAGCCCAGGCTTTCGCGGCCGGGTTAGTGGTAAATGATAACGATCTACGTAACGACCTTGCCTGGCTTTCCGATCGCGGGGTCATCCATCTGAGCCTGTCGACCTGGCCGCTGAGTCAGGAAGAGATCGCCCGGGCGCTAAAAAAGGCCAAACCTTCCTATTCGTCTGAGCAAGTGGTGCTGGCTCGTATCAACCAGCGACTGTCTGCTTTAAAAGCCGATTTCCGGGTCACCGGCTATACCTCGACCGACCAACCGGGCACCCCGCAGGGGTTCGGTCAGACGCAGCCGGCAGATAACTCGTTAGGCCTTGCGTTCAACAACAGCGGCGATTGGTGGGATGTCCAC…
group_992	Putative tyrosine-protein kinase in cps region	KLP00268_00291	0	94.8718	ATGTCATCTCTCATTAATAAAACTTCATCGCGAGACTCAGAAGGTATTGATCTGGGTCGCCTTCTAGGCGAATTTATCGATCATCGCAAATTAATTATTTCGGTGACATCACTTTGTACATTAATAGCATTAATTTATGCAATATTTGCAACTCCTATATATCAAGCTGATGCTTTAATACAAGTAGAGCAAAAACAGGGAAATGCAATATTAAGCAATCTTAGCCAGATGCTTCCTGATAGCCAGCCACAATCAGCACCAGAAATAGCCTTAATTCAGTCAAGAATGATTCTAGGGAAAACAGTAGATGATCTTAACTTACAGGCAAACATTACTCAGAAATATTTCCCTTTATTTGGTCGTGGTTTTGCTAGGATAAGTGATGCCAAACCTGCAGAG…
galF	UTP--glucose-1-phosphate uridylyltransferase	KLP00155_04848	0	100	ATGAATATGGCGAATTTGAAAGCGGTTATTCCGGTCGCAGGACTAGGCATGCATATGCTGCCGGCCACAAAGGCAATTCCAAAGGAGATGCTGCCGATCGTTGATAAGCCAATGATTCAGTACATCGTTGACGAAATCGTCGCCGCCGGGATCAAAGAGATTGTTCTGGTGACGCACTCCTCGAAGAACGCGGTGGAAAACCACTTCGACACCTCCTACGAGCTGGAAGCCCTGCTGGAACAGCGCGTGAAGCGCCAGCTGCTGGCGGAAGTGCAGGCCATTTGCCCGCCGGGCGTGACCATCATGAACGTGCGTCAGGCGCAGCCGCTGGGCCTGGGCCACTCCATCCTCTGCGCCCGCCCGGTAGTCGGCGACAACCCGTTTGTGGTGGTCCTGCCG…
