# Supplementary material for: Evolution of Outbreak-Causing Carbapenem-Resistant Klebsiella pneumoniae ST258 at a Tertiary Care Hospital over 8 Years
Source: mBio. 2019 Sep 3;10(5):e01945-19. doi: 10.1128/mBio.01945-19 (PMC6722418; doi:10.1128/mBio.01945-19)
Supplement: TABLE S2 [file mBio.01945-19-st002.xlsx]

## Sheet: KLP_ST258_136_SNP_matrix_core
ID	KLP00002	KLP00005	KLP00006	KLP00011	KLP00014	KLP00015	KLP00017	KLP00019	KLP00025	KLP00028	KLP00035	KLP00038	KLP00041	KLP00042	KLP00043	KLP00045	KLP00046	KLP00048	KLP00049	KLP00056	KLP00059	KLP00063	KLP00069	KLP00089	KLP00093	KLP00096	KLP00098	KLP00101	KLP00102	KLP00104	KLP00105	KLP00106	KLP00108	KLP00109	KLP00110	KLP00111	KLP00112	KLP00114	KLP00115	KLP00116	KLP00117	KLP00119	KLP00120	KLP00121	KLP00122	KLP00124	KLP00125	KLP00127	KLP00128
KLP00002	0	14	34	26	66	69	65	67	69	72	69	71	71	70	83	69	70	23	30	72	30	23	124	90	130	90	70	29	36	31	28	356	28	28	28	27	28	28	28	357	356	361	358	357	357	357	358	357	356
KLP00005	14	0	30	20	62	65	61	63	65	68	65	67	65	66	79	65	66	19	26	68	26	19	120	86	126	86	66	25	32	27	24	352	24	24	24	23	24	24	24	353	352	357	354	353	353	353	354	353	352
KLP00006	34	30	0	18	82	85	81	83	85	88	85	87	87	86	99	85	86	39	46	88	46	39	140	106	146	106	86	45	52	47	44	372	44	44	44	43	44	44	44	373	372	377	374	373	373	373	374	373	372
KLP00011	26	20	18	0	74	77	73	75	77	80	77	79	77	78	91	77	78	31	38	80	38	31	132	98	138	98	78	37	44	39	36	364	36	36	36	35	36	36	36	365	364	369	366	365	365	365	366	365	364
KLP00014	66	62	82	74	0	5	1	3	5	8	5	7	77	6	89	5	6	63	70	8	70	63	130	96	136	96	76	63	72	65	62	360	62	62	62	63	62	62	62	361	360	365	362	361	361	361	362	361	360
KLP00015	69	65	85	77	5	0	4	6	8	11	8	10	80	9	92	8	9	66	73	11	73	66	133	99	139	99	79	66	75	68	65	363	65	65	65	66	65	65	65	364	363	368	365	364	364	364	365	364	363
KLP00017	65	61	81	73	1	4	0	2	4	7	4	6	76	5	88	4	5	62	69	7	69	62	129	95	135	95	75	62	71	64	61	359	61	61	61	62	61	61	61	360	359	364	361	360	360	360	361	360	359
KLP00019	67	63	83	75	3	6	2	0	2	5	2	4	78	3	90	2	3	64	71	5	71	64	131	97	137	97	77	64	73	66	63	361	63	63	63	64	63	63	63	362	361	366	363	362	362	362	363	362	361
KLP00025	69	65	85	77	5	8	4	2	0	7	4	6	80	5	92	2	3	66	73	7	73	66	133	99	139	99	79	66	75	68	65	363	65	65	65	66	65	65	65	364	363	368	365	364	364	364	365	364	363
KLP00028	72	68	88	80	8	11	7	5	7	0	7	7	83	8	95	7	8	69	76	6	76	69	136	102	142	102	82	69	78	71	68	360	68	68	68	69	68	68	68	361	360	365	362	361	361	361	362	361	360
KLP00035	69	65	85	77	5	8	4	2	4	7	0	6	80	5	92	4	5	66	73	7	73	66	133	99	139	99	79	66	75	68	65	363	65	65	65	66	65	65	65	364	363	368	365	364	364	364	365	364	363
KLP00038	71	67	87	79	7	10	6	4	6	7	6	0	82	7	94	6	7	68	75	7	75	68	135	101	141	101	81	68	77	70	67	365	67	67	67	68	67	67	67	366	365	370	367	366	366	366	367	366	365
KLP00041	71	65	87	77	77	80	76	78	80	83	80	82	0	81	16	80	81	68	75	83	75	68	55	21	61	21	1	68	77	70	67	367	67	67	67	68	67	67	67	368	367	372	369	368	368	368	369	368	367
KLP00042	70	66	86	78	6	9	5	3	5	8	5	7	81	0	93	5	6	67	74	8	74	67	134	100	140	100	80	67	76	69	66	364	66	66	66	67	66	66	66	365	364	369	366	365	365	365	366	365	364
KLP00043	83	79	99	91	89	92	88	90	92	95	92	94	16	93	0	92	93	80	87	95	87	80	69	35	75	35	15	80	89	82	79	379	79	79	79	80	79	79	79	380	379	384	381	380	380	380	381	380	379
KLP00045	69	65	85	77	5	8	4	2	2	7	4	6	80	5	92	0	3	66	73	7	73	66	133	99	139	99	79	66	75	68	65	363	65	65	65	66	65	65	65	364	363	368	365	364	364	364	365	364	363
KLP00046	70	66	86	78	6	9	5	3	3	8	5	7	81	6	93	3	0	67	74	8	74	67	134	100	140	100	80	67	76	69	66	364	66	66	66	67	66	66	66	365	364	369	366	365	365	365	366	365	364
KLP00048	23	19	39	31	63	66	62	64	66	69	66	68	68	67	80	66	67	0	23	69	23	16	121	87	127	87	67	26	33	28	25	353	25	25	25	24	25	25	25	354	353	358	355	354	354	354	355	354	353
KLP00049	30	26	46	38	70	73	69	71	73	76	73	75	75	74	87	73	74	23	0	76	30	21	128	94	134	94	74	33	40	35	32	360	32	32	32	31	32	32	32	361	360	365	362	361	361	361	362	361	360
KLP00056	72	68	88	80	8	11	7	5	7	6	7	7	83	8	95	7	8	69	76	0	76	69	136	102	142	102	82	69	78	71	68	366	68	68	68	69	68	68	68	367	366	371	368	367	367	367	368	367	366
KLP00059	30	26	46	38	70	73	69	71	73	76	73	75	75	74	87	73	74	23	30	76	0	23	128	94	134	94	74	33	40	35	32	360	32	32	32	31	32	32	32	361	360	365	362	361	361	361	362	361	360
KLP00063	23	19	39	31	63	66	62	64	66	69	66	68	68	67	80	66	67	16	21	69	23	0	121	87	127	87	67	26	33	28	25	353	25	25	25	24	25	25	25	354	353	358	355	354	354	354	355	354	353
KLP00069	124	120	140	132	130	133	129	131	133	136	133	135	55	134	69	133	134	121	128	136	128	121	0	72	20	72	54	121	130	123	120	420	120	120	120	121	120	120	120	421	420	425	422	421	421	421	422	421	420
KLP00089	90	86	106	98	96	99	95	97	99	102	99	101	21	100	35	99	100	87	94	102	94	87	72	0	78	0	20	87	96	89	86	386	86	86	86	87	86	86	86	387	386	391	388	387	387	387	388	387	386
KLP00093	130	126	146	138	136	139	135	137	139	142	139	141	61	140	75	139	140	127	134	142	134	127	20	78	0	78	60	127	136	129	126	426	126	126	126	127	126	126	126	427	426	431	428	427	427	427	428	427	426
KLP00096	90	86	106	98	96	99	95	97	99	102	99	101	21	100	35	99	100	87	94	102	94	87	72	0	78	0	20	87	96	89	86	386	86	86	86	87	86	86	86	387	386	391	388	387	387	387	388	387	386
KLP00098	70	66	86	78	76	79	75	77	79	82	79	81	1	80	15	79	80	67	74	82	74	67	54	20	60	20	0	67	76	69	66	366	66	66	66	67	66	66	66	367	366	371	368	367	367	367	368	367	366
KLP00101	29	25	45	37	63	66	62	64	66	69	66	68	68	67	80	66	67	26	33	69	33	26	121	87	127	87	67	0	17	4	1	353	1	1	1	8	1	1	1	354	353	358	355	354	354	354	355	354	353
KLP00102	36	32	52	44	72	75	71	73	75	78	75	77	77	76	89	75	76	33	40	78	40	33	130	96	136	96	76	17	0	19	16	362	16	16	16	13	16	16	16	363	362	367	364	363	363	363	364	363	362
KLP00104	31	27	47	39	65	68	64	66	68	71	68	70	70	69	82	68	69	28	35	71	35	28	123	89	129	89	69	4	19	0	3	355	3	3	3	10	3	3	3	356	355	360	357	356	356	356	357	356	355
KLP00105	28	24	44	36	62	65	61	63	65	68	65	67	67	66	79	65	66	25	32	68	32	25	120	86	126	86	66	1	16	3	0	352	0	0	0	7	0	0	0	353	352	357	354	353	353	353	354	353	352
KLP00106	356	352	372	364	360	363	359	361	363	360	363	365	367	364	379	363	364	353	360	366	360	353	420	386	426	386	366	353	362	355	352	0	352	352	352	353	352	352	352	5	6	9	6	5	7	5	6	5	4
KLP00108	28	24	44	36	62	65	61	63	65	68	65	67	67	66	79	65	66	25	32	68	32	25	120	86	126	86	66	1	16	3	0	352	0	0	0	7	0	0	0	353	352	357	354	353	353	353	354	353	352
KLP00109	28	24	44	36	62	65	61	63	65	68	65	67	67	66	79	65	66	25	32	68	32	25	120	86	126	86	66	1	16	3	0	352	0	0	0	7	0	0	0	353	352	357	354	353	353	353	354	353	352
KLP00110	28	24	44	36	62	65	61	63	65	68	65	67	67	66	79	65	66	25	32	68	32	25	120	86	126	86	66	1	16	3	0	352	0	0	0	7	0	0	0	353	352	357	354	353	353	353	354	353	352
KLP00111	27	23	43	35	63	66	62	64	66	69	66	68	68	67	80	66	67	24	31	69	31	24	121	87	127	87	67	8	13	10	7	353	7	7	7	0	7	7	7	354	353	358	355	354	354	354	355	354	353
KLP00112	28	24	44	36	62	65	61	63	65	68	65	67	67	66	79	65	66	25	32	68	32	25	120	86	126	86	66	1	16	3	0	352	0	0	0	7	0	0	0	353	352	357	354	353	353	353	354	353	352
KLP00114	28	24	44	36	62	65	61	63	65	68	65	67	67	66	79	65	66	25	32	68	32	25	120	86	126	86	66	1	16	3	0	352	0	0	0	7	0	0	0	353	352	357	354	353	353	353	354	353	352
KLP00115	28	24	44	36	62	65	61	63	65	68	65	67	67	66	79	65	66	25	32	68	32	25	120	86	126	86	66	1	16	3	0	352	0	0	0	7	0	0	0	353	352	357	354	353	353	353	354	353	352
KLP00116	357	353	373	365	361	364	360	362	364	361	364	366	368	365	380	364	365	354	361	367	361	354	421	387	427	387	367	354	363	356	353	5	353	353	353	354	353	353	353	0	5	8	5	4	6	6	5	4	5
KLP00117	356	352	372	364	360	363	359	361	363	360	363	365	367	364	379	363	364	353	360	366	360	353	420	386	426	386	366	353	362	355	352	6	352	352	352	353	352	352	352	5	0	9	2	1	1	7	2	1	6
KLP00119	361	357	377	369	365	368	364	366	368	365	368	370	372	369	384	368	369	358	365	371	365	358	425	391	431	391	371	358	367	360	357	9	357	357	357	358	357	357	357	8	9	0	9	8	10	10	9	8	9
KLP00120	358	354	374	366	362	365	361	363	365	362	365	367	369	366	381	365	366	355	362	368	362	355	422	388	428	388	368	355	364	357	354	6	354	354	354	355	354	354	354	5	2	9	0	1	3	7	2	1	6
KLP00121	357	353	373	365	361	364	360	362	364	361	364	366	368	365	380	364	365	354	361	367	361	354	421	387	427	387	367	354	363	356	353	5	353	353	353	354	353	353	353	4	1	8	1	0	2	6	1	0	5
KLP00122	357	353	373	365	361	364	360	362	364	361	364	366	368	365	380	364	365	354	361	367	361	354	421	387	427	387	367	354	363	356	353	7	353	353	353	354	353	353	353	6	1	10	3	2	0	8	3	2	7
KLP00124	357	353	373	365	361	364	360	362	364	361	364	366	368	365	380	364	365	354	361	367	361	354	421	387	427	387	367	354	363	356	353	5	353	353	353	354	353	353	353	6	7	10	7	6	8	0	7	6	5
KLP00125	358	354	374	366	362	365	361	363	365	362	365	367	369	366	381	365	366	355	362	368	362	355	422	388	428	388	368	355	364	357	354	6	354	354	354	355	354	354	354	5	2	9	2	1	3	7	0	1	6
KLP00127	357	353	373	365	361	364	360	362	364	361	364	366	368	365	380	364	365	354	361	367	361	354	421	387	427	387	367	354	363	356	353	5	353	353	353	354	353	353	353	4	1	8	1	0	2	6	1	0	5
KLP00128	356	352	372	364	360	363	359	361	363	360	363	365	367	364	379	363	364	353	360	366	360	353	420	386	426	386	366	353	362	355	352	4	352	352	352	353	352	352	352	5	6	9	6	5	7	5	6	5	0
KLP00129	353	349	369	361	357	360	356	358	360	357	360	362	364	361	376	360	361	350	357	363	357	350	417	383	423	383	363	350	359	352	349	3	349	349	349	350	349	349	349	4	3	8	5	4	4	4	5	4	3
KLP00130	354	350	370	362	358	361	357	359	361	358	361	363	365	362	377	361	362	351	358	364	358	351	418	384	424	384	364	351	360	353	350	2	350	350	350	351	350	350	350	3	4	7	4	3	5	3	4	3	2
KLP00131	354	350	370	362	358	361	357	359	361	358	361	363	365	362	377	361	362	351	358	364	358	351	418	384	424	384	364	351	360	353	350	2	350	350	350	351	350	350	350	3	4	7	4	3	5	3	4	3	2
KLP00132	354	350	370	362	358	361	357	359	361	358	361	363	365	362	377	361	362	351	358	364	358	351	418	384	424	384	364	351	360	353	350	2	350	350	350	351	350	350	350	3	4	7	4	3	5	3	4	3	2
KLP00133	354	350	370	362	358	361	357	359	361	358	361	363	365	362	377	361	362	351	358	364	358	351	418	384	424	384	364	351	360	353	350	2	350	350	350	351	350	350	350	3	4	7	4	3	5	3	4	3	2
KLP00134	355	351	371	363	359	362	358	360	362	359	362	364	366	363	378	362	363	352	359	365	359	352	419	385	425	385	365	352	361	354	351	3	351	351	351	352	351	351	351	4	5	8	5	4	6	4	5	4	3
KLP00135	354	350	370	362	358	361	357	359	361	358	361	363	365	362	377	361	362	351	358	364	358	351	418	384	424	384	364	351	360	353	350	2	350	350	350	351	350	350	350	3	4	7	4	3	5	3	4	3	2
KLP00136	354	350	370	362	358	361	357	359	361	358	361	363	365	362	377	361	362	351	358	364	358	351	418	384	424	384	364	351	360	353	350	2	350	350	350	351	350	350	350	3	4	7	4	3	5	3	4	3	2
KLP00137	354	350	370	362	358	361	357	359	361	358	361	363	365	362	377	361	362	351	358	364	358	351	418	384	424	384	364	351	360	353	350	2	350	350	350	351	350	350	350	3	4	7	4	3	5	3	4	3	2
KLP00138	356	352	372	364	360	363	359	361	363	360	363	365	367	364	379	363	364	353	360	366	360	353	420	386	426	386	366	353	362	355	352	4	352	352	352	353	352	352	352	5	6	9	6	5	7	5	6	5	4
KLP00140	362	358	378	370	366	369	365	367	369	366	369	371	373	370	385	369	370	359	366	372	366	359	426	392	432	392	372	359	368	361	358	10	358	358	358	359	358	358	358	11	12	15	12	11	13	11	12	11	10
KLP00141	354	350	370	362	358	361	357	359	361	358	361	363	365	362	377	361	362	351	358	364	358	351	418	384	424	384	364	351	360	353	350	2	350	350	350	351	350	350	350	3	4	7	4	3	5	3	4	3	2
KLP00142	359	355	375	367	363	366	362	364	366	363	366	368	370	367	382	366	367	356	363	369	363	356	423	389	429	389	369	356	365	358	355	9	355	355	355	356	355	355	355	6	9	12	9	8	10	10	9	8	9
KLP00144	364	360	380	372	368	371	367	369	371	368	371	373	375	372	387	371	372	361	368	374	368	361	428	394	434	394	374	361	370	363	360	12	360	360	360	361	360	360	360	11	8	15	8	7	9	13	8	7	12
KLP00145	364	360	380	372	368	371	367	369	371	368	371	373	375	372	387	371	372	361	368	374	368	361	428	394	434	394	374	361	370	363	360	12	360	360	360	361	360	360	360	11	8	15	8	7	9	13	8	7	12
KLP00146	365	361	381	373	369	372	368	370	372	369	372	374	376	373	388	372	373	362	369	375	369	362	429	395	435	395	375	362	371	364	361	13	361	361	361	362	361	361	361	12	9	16	9	8	10	14	9	8	13
KLP00147	365	361	381	373	369	372	368	370	372	369	372	374	376	373	388	372	373	362	369	375	369	362	429	395	435	395	375	362	371	364	361	13	361	361	361	362	361	361	361	12	9	16	9	8	10	14	9	8	13
KLP00148	364	360	380	372	368	371	367	369	371	368	371	373	375	372	387	371	372	361	368	374	368	361	428	394	434	394	374	361	370	363	360	12	360	360	360	361	360	360	360	11	8	15	8	7	9	13	8	7	12
KLP00149	364	360	380	372	368	371	367	369	371	368	371	373	375	372	387	371	372	361	368	374	368	361	428	394	434	394	374	361	370	363	360	12	360	360	360	361	360	360	360	11	8	15	8	7	9	13	8	7	12
KLP00151	359	355	375	367	363	366	362	364	366	363	366	368	370	367	382	366	367	356	363	369	363	356	423	389	429	389	369	356	365	358	355	7	355	355	355	356	355	355	355	6	3	10	3	2	4	8	3	2	7
KLP00152	366	362	382	374	370	373	369	371	373	370	373	375	377	374	389	373	374	363	370	376	370	363	430	396	436	396	376	363	372	365	362	14	362	362	362	363	362	362	362	13	10	17	10	9	11	15	10	9	14
KLP00153	365	361	381	373	369	372	368	370	372	369	372	374	376	373	388	372	373	362	369	375	369	362	429	395	435	395	375	362	371	364	361	13	361	361	361	362	361	361	361	12	9	16	9	8	10	14	9	8	13
KLP00154	364	360	380	372	368	371	367	369	371	368	371	373	375	372	387	371	372	361	368	374	368	361	428	394	434	394	374	361	370	363	360	12	360	360	360	361	360	360	360	11	8	15	8	7	9	13	8	7	12
KLP00155	44	40	60	52	84	87	83	85	87	90	87	89	89	88	101	87	88	37	44	90	28	37	142	108	148	108	88	47	54	49	46	374	46	46	46	45	46	46	46	375	374	379	376	375	375	375	376	375	374
KLP00156	374	370	390	382	378	381	377	379	381	378	381	383	385	382	397	381	382	371	378	384	378	371	438	402	444	402	384	371	380	373	370	22	370	370	370	371	370	370	370	21	18	25	18	17	19	23	18	17	22
KLP00157	364	360	380	372	368	371	367	369	371	368	371	373	375	372	387	371	372	361	368	374	368	361	428	394	434	394	374	361	370	363	360	12	360	360	360	361	360	360	360	11	8	15	8	7	9	13	8	7	12
KLP00158	40	36	56	48	80	83	79	81	83	86	83	85	85	84	97	83	84	33	40	86	24	33	138	104	144	104	84	43	50	45	42	370	42	42	42	41	42	42	42	371	370	375	372	371	371	371	372	371	370
KLP00164	360	356	376	368	364	367	363	365	367	364	367	369	371	368	383	367	368	357	364	370	364	357	424	390	430	390	370	357	366	359	356	8	356	356	356	357	356	356	356	7	4	11	4	3	5	9	4	3	8
KLP00167	45	41	61	53	85	88	84	86	88	91	88	90	90	89	102	88	89	38	45	91	29	38	143	109	149	109	89	48	55	50	47	375	47	47	47	46	47	47	47	376	375	380	377	376	376	376	377	376	375
KLP00170	359	355	375	367	363	366	362	364	366	363	366	368	370	367	382	366	367	356	363	369	363	356	423	389	429	389	369	356	365	358	355	9	355	355	355	356	355	355	355	6	9	12	9	8	10	10	9	8	9
KLP00171	30	26	46	38	70	73	69	71	73	76	73	75	75	74	87	73	74	27	34	76	34	27	128	94	134	94	74	33	40	35	32	360	32	32	32	31	32	32	32	361	360	365	362	361	361	361	362	361	360
KLP00172	43	39	59	51	83	86	82	84	86	89	86	88	88	87	100	86	87	36	43	89	27	36	141	107	147	107	87	46	53	48	45	373	45	45	45	44	45	45	45	374	373	378	375	374	374	374	375	374	373
KLP00174	30	26	46	38	70	73	69	71	73	76	73	75	75	74	87	73	74	23	30	76	20	23	128	94	134	94	74	33	40	35	32	360	32	32	32	31	32	32	32	361	360	365	362	361	361	361	362	361	360
KLP00175	29	25	45	37	69	72	68	70	72	75	72	74	74	73	86	72	73	22	29	75	19	22	127	93	133	93	73	32	39	34	31	359	31	31	31	30	31	31	31	360	359	364	361	360	360	360	361	360	359
KLP00184	368	364	384	376	372	375	371	373	375	372	375	377	379	376	391	375	376	365	372	378	372	365	432	398	438	398	378	365	374	367	364	16	364	364	364	365	364	364	364	15	12	19	12	11	13	17	12	11	16
KLP00191	373	369	389	381	377	380	376	378	380	377	380	382	384	381	396	380	381	370	377	383	377	370	437	403	443	403	383	370	379	372	369	21	369	369	369	370	369	369	369	18	21	24	21	20	22	22	21	20	21
KLP00192	373	369	389	381	377	380	376	378	380	377	380	382	384	381	396	380	381	370	377	383	377	370	437	403	443	403	383	370	379	372	369	21	369	369	369	370	369	369	369	18	21	24	21	20	22	22	21	20	21
KLP00194	370	366	386	378	374	377	373	375	377	374	377	379	381	378	393	377	378	367	374	380	374	367	434	400	440	400	380	367	376	369	366	18	366	366	366	367	366	366	366	17	14	21	14	13	15	19	14	13	18
KLP00195	370	366	386	378	374	377	373	375	377	374	377	379	381	378	393	377	378	367	374	380	374	367	434	400	440	400	380	367	376	369	366	18	366	366	366	367	366	366	366	17	14	21	14	13	15	19	14	13	18
KLP00196	369	365	385	377	373	376	372	374	376	373	376	378	380	377	392	376	377	366	373	379	373	366	433	399	439	399	379	366	375	368	365	19	365	365	365	366	365	365	365	18	15	22	15	14	16	20	15	14	19
KLP00200	362	358	378	370	366	369	365	367	369	366	369	371	373	370	385	369	370	359	366	372	366	359	426	392	432	392	372	359	368	361	358	10	358	358	358	359	358	358	358	9	6	13	6	5	7	11	6	5	10
KLP00201	29	25	45	37	65	68	64	66	68	71	68	70	70	69	82	68	69	26	33	71	33	26	123	89	129	89	69	28	35	30	27	355	27	27	27	26	27	27	27	356	355	360	357	356	356	356	357	356	355
KLP00202	372	368	388	380	376	379	375	377	379	376	379	381	383	380	395	379	380	369	376	382	376	369	436	402	442	402	382	369	378	371	368	22	368	368	368	369	368	368	368	21	18	25	18	17	19	23	18	17	22
KLP00204	48	44	64	56	88	91	87	89	91	94	91	93	93	92	105	91	92	41	48	94	32	41	146	112	152	112	92	51	58	53	50	378	50	50	50	49	50	50	50	379	378	383	380	379	379	379	380	379	378
KLP00217	367	363	383	375	371	374	370	372	374	371	374	376	378	375	390	374	375	364	371	377	371	364	431	397	437	397	377	364	373	366	363	15	363	363	363	364	363	363	363	14	11	18	11	10	12	16	11	10	15
KLP00219	367	363	383	375	371	374	370	372	374	371	374	376	378	375	390	374	375	364	371	377	371	364	431	397	437	397	377	364	373	366	363	15	363	363	363	364	363	363	363	14	12	18	12	11	13	16	12	11	15
KLP00220	368	364	384	376	372	375	371	373	375	372	375	377	379	376	391	375	376	365	372	378	372	365	432	398	438	398	378	365	374	367	364	16	364	364	364	365	364	364	364	15	12	19	12	11	13	17	12	11	16
KLP00225	34	30	50	42	74	77	73	75	77	80	77	79	79	78	91	77	78	27	34	80	24	27	132	98	138	98	78	37	44	39	36	364	36	36	36	35	36	36	36	365	364	369	366	365	365	365	366	365	364
KLP00228	51	47	67	59	91	94	90	92	94	97	94	96	96	95	108	94	95	44	51	97	35	44	149	115	155	115	95	54	61	56	53	379	53	53	53	52	53	53	53	380	379	384	381	380	380	380	381	380	379
KLP00230	370	366	386	378	374	377	373	375	377	374	377	379	381	378	393	377	378	367	374	380	374	367	434	400	440	400	380	367	376	369	366	22	366	366	366	367	366	366	366	21	18	25	18	17	19	23	18	17	22
KLP00231	367	363	383	375	371	374	370	372	374	371	374	376	378	375	390	374	375	364	371	377	371	364	431	397	437	397	377	364	373	366	363	15	363	363	363	364	363	363	363	16	17	20	17	16	18	16	17	16	15
KLP00249	12	8	28	20	60	63	59	61	63	66	63	65	65	64	77	63	64	17	24	66	24	17	118	84	124	84	64	23	30	25	22	346	22	22	22	21	22	22	22	347	346	351	348	347	347	347	348	347	346
KLP00250	14	10	30	22	62	65	61	63	65	68	65	67	67	66	79	65	66	19	26	68	26	19	120	86	126	86	66	25	32	27	24	352	24	24	24	23	24	24	24	353	352	357	354	353	353	353	354	353	352
KLP00251	10	6	24	16	58	61	57	59	61	64	61	63	63	62	75	61	62	15	22	64	22	15	116	82	122	82	62	21	28	23	20	348	20	20	20	19	20	20	20	349	348	353	350	349	349	349	350	349	348
KLP00252	10	6	24	16	58	61	57	59	61	64	61	63	63	62	75	61	62	15	22	64	22	15	116	82	122	82	62	21	28	23	20	348	20	20	20	19	20	20	20	349	348	353	350	349	349	349	350	349	348
KLP00253	15	11	29	21	63	66	62	64	66	69	66	68	68	67	80	66	67	20	27	69	27	20	121	87	127	87	67	26	33	28	25	349	25	25	25	24	25	25	25	350	349	354	351	350	350	350	351	350	349
KLP00254	13	9	27	19	61	64	60	62	64	67	64	66	66	65	78	64	65	18	25	67	25	18	119	85	125	85	65	24	31	26	23	351	23	23	23	22	23	23	23	352	351	356	353	352	352	352	353	352	351
KLP00257	24	20	40	32	64	67	63	65	67	70	67	69	69	68	81	67	68	17	24	70	6	17	122	88	128	88	68	27	34	29	26	354	26	26	26	25	26	26	26	355	354	359	356	355	355	355	356	355	354
KLP00258	26	22	42	34	66	69	65	67	69	72	69	71	71	70	83	69	70	19	26	72	8	19	124	90	130	90	70	29	36	31	28	356	28	28	28	27	28	28	28	357	356	361	358	357	357	357	358	357	356
KLP00259	70	66	86	78	76	79	75	77	79	82	79	81	3	80	15	79	80	67	74	82	74	67	56	22	62	22	2	67	76	69	66	365	66	66	66	67	66	66	66	366	365	370	367	366	366	366	367	366	365
KLP00260	75	71	91	83	81	84	80	82	84	87	84	86	8	85	18	84	85	72	79	87	79	72	61	27	67	27	7	72	81	74	71	371	71	71	71	72	71	71	71	372	371	376	373	372	372	372	373	372	371
KLP00261	76	70	92	82	82	85	81	83	85	88	85	87	7	86	19	85	86	73	80	88	80	73	62	28	68	28	8	73	82	75	72	372	72	72	72	73	72	72	72	373	372	377	374	373	373	373	374	373	372
KLP00262	65	61	81	73	1	4	0	2	4	7	4	6	76	5	88	4	5	62	69	7	69	62	129	95	135	95	75	62	71	64	61	359	61	61	61	62	61	61	61	360	359	364	361	360	360	360	361	360	359
KLP00263	65	61	81	73	1	4	0	2	4	7	4	6	76	5	88	4	5	62	69	7	69	62	129	95	135	95	75	62	71	64	61	359	61	61	61	62	61	61	61	360	359	364	361	360	360	360	361	360	359
KLP00265	72	68	88	80	8	11	7	9	11	14	11	13	83	12	95	11	12	69	76	14	76	69	136	102	142	102	82	69	78	71	68	364	68	68	68	69	68	68	68	365	364	369	366	365	365	365	366	365	364
KLP00266	69	65	85	77	75	78	74	76	78	81	78	80	2	79	14	78	79	66	73	81	73	66	55	21	61	21	1	66	75	68	65	365	65	65	65	66	65	65	65	366	365	370	367	366	366	366	367	366	365
KLP00267	72	68	88	80	78	81	77	79	81	84	81	83	5	82	17	81	82	69	76	84	76	69	58	24	64	24	4	69	78	71	68	368	68	68	68	69	68	68	68	369	368	373	370	369	369	369	370	369	368
KLP00268	324	320	340	332	328	331	327	329	331	328	331	333	335	332	347	331	332	321	328	334	328	321	388	354	394	354	334	321	330	323	320	122	320	320	320	321	320	320	320	123	122	127	124	123	123	123	124	123	122
KLP00270	16	12	28	20	64	67	63	65	67	70	67	69	69	68	81	67	68	21	28	70	28	21	122	88	128	88	68	27	34	29	26	344	26	26	26	25	26	26	26	345	344	349	346	345	345	345	346	345	344
KLP00271	14	10	26	18	62	65	61	63	65	68	65	67	67	66	79	65	66	19	26	68	26	19	120	86	126	86	66	25	32	27	24	350	24	24	24	23	24	24	24	351	350	355	352	351	351	351	352	351	350
KLP00272	15	11	27	19	63	66	62	64	66	69	66	68	68	67	80	66	67	20	27	69	27	20	121	87	127	87	67	26	33	28	25	353	25	25	25	24	25	25	25	354	353	358	355	354	354	354	355	354	353
KLP00273	314	310	330	322	318	321	317	319	321	318	321	323	325	322	337	321	322	311	318	324	318	311	378	344	384	344	324	311	320	313	310	95	310	310	310	311	310	310	310	96	95	100	97	96	96	96	97	96	95
KLP00274	314	310	330	322	318	321	317	319	321	318	321	323	325	322	337	321	322	311	318	324	318	311	378	344	384	344	324	311	320	313	310	95	310	310	310	311	310	310	310	96	95	100	97	96	96	96	97	96	95
KLP00275	23	19	19	11	71	74	70	72	74	77	74	76	76	75	88	74	75	28	35	77	35	28	129	95	135	95	75	34	41	36	33	355	33	33	33	32	33	33	33	356	355	360	357	356	356	356	357	356	355
KLP00276	321	317	337	329	325	328	324	326	328	325	328	330	332	329	344	328	329	318	325	331	325	318	385	351	391	351	331	318	327	320	317	102	317	317	317	318	317	317	317	103	102	107	104	103	103	103	104	103	102
KLP00277	29	25	21	11	77	80	76	78	80	83	80	82	82	81	94	80	81	34	41	83	41	34	135	101	141	101	81	40	47	42	39	353	39	39	39	38	39	39	39	354	353	358	355	354	354	354	355	354	353
KLP00278	31	27	19	15	79	82	78	80	82	85	82	84	84	83	96	82	83	36	43	85	43	36	137	103	143	103	83	42	49	44	41	361	41	41	41	40	41	41	41	362	361	366	363	362	362	362	363	362	361
KLP00279	321	317	337	329	325	328	324	326	328	325	328	330	332	329	344	328	329	318	325	331	325	318	385	351	391	351	331	318	327	320	317	102	317	317	317	318	317	317	317	103	102	107	104	103	103	103	104	103	102
KLP00280	308	304	324	316	312	315	311	313	315	312	315	317	319	316	331	315	316	305	312	318	312	305	372	338	378	338	318	305	314	307	304	89	304	304	304	305	304	304	304	90	89	94	91	90	90	90	91	90	89
KLP00281	320	316	336	328	324	327	323	325	327	324	327	329	331	328	343	327	328	317	324	330	324	317	384	350	390	350	330	317	326	319	316	101	316	316	316	317	316	316	316	102	101	106	103	102	102	102	103	102	101
KLP00283	367	363	383	375	371	374	370	372	374	371	374	376	378	375	390	374	375	364	371	377	371	364	431	397	437	397	377	364	373	366	363	15	363	363	363	364	363	363	363	16	17	20	17	16	18	16	17	16	15
KLP00284	372	368	388	380	376	379	375	377	379	376	379	381	383	380	395	379	380	369	376	382	376	369	436	402	442	402	382	369	378	371	368	20	368	368	368	369	368	368	368	21	22	25	22	21	23	21	22	21	20
KLP00285	367	363	383	375	371	374	370	372	374	371	374	376	378	375	390	374	375	364	371	377	371	364	431	397	437	397	377	364	373	366	363	15	363	363	363	364	363	363	363	16	17	20	17	16	18	16	17	16	15
KLP00288	365	361	381	373	369	372	368	370	372	369	372	374	376	373	388	372	373	362	369	375	369	362	429	395	435	395	375	362	371	364	361	13	361	361	361	362	361	361	361	12	9	16	9	8	10	14	9	8	13
KLP00289	363	359	379	371	367	370	366	368	370	367	370	372	374	371	386	370	371	360	367	373	367	360	427	393	433	393	373	360	369	362	359	11	359	359	359	360	359	359	359	10	7	14	7	6	8	12	7	6	11
KLP00291	374	370	390	382	378	381	377	379	381	378	381	383	385	382	397	381	382	371	378	384	378	371	438	404	444	404	384	371	380	373	370	22	370	370	370	371	370	370	370	21	18	25	18	17	19	23	18	17	22
KLP00292	369	365	385	377	373	376	372	374	376	373	376	378	380	377	392	376	377	366	373	379	373	366	433	399	439	399	379	366	375	368	365	17	365	365	365	366	365	365	365	16	13	20	13	12	14	18	13	12	17
[truncated: 87 more columns]
