# Supplementary material for: Evolution of Outbreak-Causing Carbapenem-Resistant Klebsiella pneumoniae ST258 at a Tertiary Care Hospital over 8 Years
Source: mBio. 2019 Sep 3;10(5):e01945-19. doi: 10.1128/mBio.01945-19 (PMC6722418; doi:10.1128/mBio.01945-19)
Supplement: TABLE S4 [file mBio.01945-19-st004.xlsx]

## Sheet: Sheet1
Position	KLP268	Subclade F	Locus tag	Gene	Product	Effect
255569	G	A	KLP00268_00247	sbcB	Exodeoxyribonuclease I	missense_variant c.149G>A p.Cys50Tyr
404693	T	G
468813	T	G	KLP00268_00434	rcsC	Sensor histidine kinase RcsC	missense_variant c.6A>C p.Lys2Asn
477138	C	T	KLP00268_00440	glpQ	Glycerophosphodiester phosphodiesterase, periplasmic	missense_variant c.970G>A p.Val324Ile
487019	C	T	KLP00268_00449	rhmD_2	L-rhamnonate dehydratase	missense_variant c.5G>A p.Ser2Asn
522525	C	T	KLP00268_00488		hypothetical protein	missense_variant c.436G>A p.Ala146Thr
635773	T	C
899985	A	T	KLP00268_00918	yraI	putative fimbrial chaperone YraI	missense_variant c.389T>A p.Phe130Tyr
901031	G	T	KLP00268_00919	fimA_2	Type-1 fimbrial protein, A chain	missense_variant c.119C>A p.Ala40Asp
1139651	G	A	KLP00268_01184		hypothetical protein	synonymous_variant c.72C>T p.Gly24Gly
1333405	A	G
1350240	T	A	KLP00268_01415		hypothetical protein	missense_variant c.134A>T p.Asp45Val
1382386	C	T	KLP00268_01455	yicJ_1	Inner membrane symporter YicJ	missense_variant c.733G>A p.Ala245Thr
1543436	G	A
1556952	A	T	KLP00268_01642	yhbE_1	putative inner membrane transporter YhbE	missense_variant c.233T>A p.Leu78Gln
1569840	C	A	KLP00268_01662	rpoN	RNA polymerase sigma-54 factor	synonymous_variant c.303C>A p.Gly101Gly
1580956	G	A
1698688	T	A	KLP00268_01826	argD_1	Acetylornithine/succinyldiaminopimelate aminotransferase	missense_variant c.100A>T p.Ser34Cys
1792139	G	A	KLP00268_01918	gabR_3	HTH-type transcriptional regulatory protein GabR	missense_variant c.329G>A p.Gly110Asp
1819057	C	A	KLP00268_01953	nikD	Nickel import ATP-binding protein NikD	synonymous_variant c.564C>A p.Ala188Ala
1819102	C	A	KLP00268_01953	nikD	Nickel import ATP-binding protein NikD	synonymous_variant c.609C>A p.Val203Val
1967658	G	A	KLP00268_02096	mutM	Formamidopyrimidine-DNA glycosylase	synonymous_variant c.771C>T p.Ala257Ala
2053306	G	A	KLP00268_02183	chbA_2	PTS system N,N'-diacetylchitobiose-specific EIIA component	synonymous_variant c.258G>A p.Leu86Leu
2060089	A	G	KLP00268_02191	phnW	2-aminoethylphosphonate--pyruvate transaminase	missense_variant c.4A>G p.Thr2Ala
2111719	G	A	KLP00268_02249	yidZ	HTH-type transcriptional regulator YidZ	missense_variant c.287G>A p.Gly96Asp
2139373	C	A	KLP00268_02276	mnmG	tRNA uridine 5-carboxymethylaminomethyl modification enzyme MnmG	synonymous_variant c.42G>T p.Gly14Gly
2271182	T	G	KLP00268_02408		tRNA-Asp	intragenic_variant n.2271182T>G
2416854	G	T	KLP00268_02563	iclR	Transcriptional repressor IclR	synonymous_variant c.21C>A p.Pro7Pro
2503441	G	A	KLP00268_02648		hypothetical protein	missense_variant c.946G>A p.Ala316Thr
2508190	A	T	KLP00268_02653	gltP	Proton/glutamate-aspartate symporter	missense_variant c.36A>T p.Gln12His
2600431	C	T	KLP00268_02747	tsaE	tRNA threonylcarbamoyladenosine biosynthesis protein TsaE	synonymous_variant c.174C>T p.Val58Val
2608255	C	T	KLP00268_02754	hflC	Modulator of FtsH protease HflC	synonymous_variant c.264C>T p.Ile88Ile
2936399	A	T	KLP00268_03104	citC	[Citrate [pro-3S]-lyase] ligase	missense_variant c.469A>T p.Thr157Ser
3036085	A	T
3091386	G	A
3097227	C	A	KLP00268_03253	fhuA_1	Ferrichrome-iron receptor	stop_gained c.2157C>A p.Cys719*
3174118	A	T	KLP00268_03338	nqrB	Na( )-translocating NADH-quinone reductase subunit B	missense_variant c.38A>T p.His13Leu
3288595	T	C	KLP00268_03460	proY_1	Proline-specific permease ProY	synonymous_variant c.210T>C p.Pro70Pro
3315857	G	T	KLP00268_03491	gpr_2	L-glyceraldehyde 3-phosphate reductase	missense_variant c.107C>A p.Pro36Gln
3587612	A	T
3625797	G	T
3904644	A	T	KLP00268_04121	iaaA	Isoaspartyl peptidase	synonymous_variant c.78A>T p.Arg26Arg
4060803	T	G	KLP00268_04281	ompF	Outer membrane protein F	missense_variant c.181A>C p.Thr61Pro
4064742	T	G	KLP00268_04284	dpaL	Diaminopropionate ammonia-lyase	missense_variant c.713T>G p.Val238Gly
4191920	A	C	KLP00268_04421	acpP	Acyl carrier protein	missense_variant c.65A>C p.Glu22Ala
4346224	C	T	KLP00268_04591	pfeA	Ferric enterobactin receptor	missense_variant c.895G>A p.Ala299Thr
4350985	C	T	KLP00268_04597	fiu	Catecholate siderophore receptor Fiu	missense_variant c.1879G>A p.Ala627Thr
4379762	T	C	KLP00268_04624	cysB_2	HTH-type transcriptional regulator CysB	synonymous_variant c.414T>C p.Leu138Leu
4387077	C	T	KLP00268_04632	pyrF	Orotidine 5'-phosphate decarboxylase	missense_variant c.439C>T p.Pro147Ser
4626896	T	A	KLP00268_04913		hypothetical protein	missense_variant c.100T>A p.Tyr34Asn
4632231	C	A	KLP00268_04916		Putative O-methyltransferase	missense_variant c.458G>T p.Trp153Leu
4762951	C	T	KLP00268_05060	pqqB	Coenzyme PQQ synthesis protein B	synonymous_variant c.414G>A p.Gly138Gly
4826020	C	A	KLP00268_05128		hypothetical protein	missense_variant c.1003C>A p.Arg335Ser
4897937	G	T	KLP00268_05204	malX_2	PTS system maltose-specific EIICB component	missense_variant c.866G>T p.Gly289Val
4912992	A	T	KLP00268_05222	mrkD_3	Fimbria adhesin protein	missense_variant c.184A>T p.Ser62Cys
5093667	C	G	KLP00268_05424	fecA_1	Fe(3 ) dicitrate transport protein FecA	missense_variant c.1881C>G p.Asp627Glu
5166813	G	T	KLP00268_05510	aaeA_2	p-hydroxybenzoic acid efflux pump subunit AaeA	missense_variant c.381G>T p.Glu127Asp
5201526	G	A	KLP00268_05552	gsiD_2	Glutathione transport system permease protein GsiD	synonymous_variant c.894G>A p.Leu298Leu
5476383	T	C
5556058	A	T
