# Supplementary material for: Evolution of Outbreak-Causing Carbapenem-Resistant Klebsiella pneumoniae ST258 at a Tertiary Care Hospital over 8 Years
Source: mBio. 2019 Sep 3;10(5):e01945-19. doi: 10.1128/mBio.01945-19 (PMC6722418; doi:10.1128/mBio.01945-19)
Supplement: TABLE S5 [file mBio.01945-19-st005.xlsx]

## Sheet: Sheet1
		Locus tag:	KLP268_05679	KLP268_05682	KLP268_05682	KLP268_05683	KLP268_05683	KLP268_03253	KLP268_03253	KLP268_04439	KLP268_04591	KLP268_04597	KLP268_04597	KLP268_03831
		Position:	5316739	5318759	5318808	5319315	5319944	3095173	3097227	4206329	4346224	4350869	4350985	3642301
		Product:	FeS cluster assembly protein SufD	FeS cluster assembly protein SufB	FeS cluster assembly protein SufB	FeS cluster assembly protein SufB	FeS cluster assembly protein SufB	Ferrichrome-iron receptor	Ferrichrome-iron receptor	Ferric aerobactin receptor	Ferric enterobactin receptor	Catecholate siderophore receptor Fiu	Catecholate siderophore receptor Fiu	Enterobactin biosynthesis protein YbdZ
		Effect:	missense_variant c.782C>T p.Pro261Leu	missense_variant c.527C>A p.Ala176Glu	missense_variant c.478C>T p.Arg160Cys	stop_lost&splice_region_variant c.691T>A p.Ter231Lysext*?	missense_variant c.62A>T p.Tyr21Phe	stop_gained c.103G>T p.Glu35*	stop_gained c.2157C>A p.Cys719*	stop_gained c.1033C>T p.Gln345*	missense_variant c.895G>A p.Ala299Thr	missense_variant c.1995T>A p.His665Gln	missense_variant c.1879G>A p.Ala627Thr	missense_variant c.88C>T p.His30Tyr
		Gene ID:	sufD_1	sufB_1	sufB_1	sufB_2	sufB_2	fhuA_1	fhuA_1	iutA_1	pfeA	fiu	fiu	ybdZ
Strain	Clade	Subclade
KLP228	1	A1	G	G	A	T	T	G	C	G	C	A	C	C
KLP204	1	A1	G	G	A	T	T	G	C	G	C	A	C	C
KLP167	1	A1	G	G	A	T	T	G	C	G	C	A	C	C
KLP155	1	A1	G	G	A	T	T	G	C	G	C	A	C	C
KLP158	1	A1	G	G	A	T	T	G	C	G	C	A	C	C
KLP172	1	A1	G	G	A	T	T	G	C	G	C	A	C	C
KLP258	1	A1	G	G	A	T	T	G	C	G	C	A	C	C
KLP059	1	A1	G	G	A	T	T	G	C	G	C	A	C	C
KLP257	1	A1	G	G	A	T	T	G	C	G	C	A	C	C
KLP174	1	A1	G	G	G	T	T	G	C	G	C	A	C	C
KLP175	1	A1	G	G	G	T	T	G	C	G	C	A	C	C
KLP225	1	A1	G	G	G	T	T	G	C	G	C	A	C	C
KLP049	1	A1	G	G	G	T	T	G	C	G	C	A	C	C
KLP063	1	A1	G	G	G	T	T	G	C	G	C	A	C	C
KLP048	1	A1	G	G	G	T	T	G	C	G	C	A	C	C
KLP278	1	A1	G	G	G	T	T	T	C	G	C	A	C	C
KLP277	1	A1	G	G	G	T	T	T	C	G	C	A	C	C
KLP011	1	A1	G	G	G	T	T	T	C	G	C	A	C	C
KLP006	1	A1	G	G	G	T	T	T	C	G	C	A	C	C
KLP275	1	A1	G	G	G	T	T	T	C	G	C	A	C	C
KLP270	1	A1	G	G	G	T	T	T	C	G	C	A	C	C
KLP272	1	A1	G	G	G	T	T	T	C	G	C	A	C	C
KLP271	1	A1	G	G	G	T	T	T	C	G	C	A	C	C
KLP254	1	A1	G	G	G	T	T	T	C	G	C	A	C	C
KLP253	1	A1	G	G	G	T	T	T	C	G	C	A	C	C
KLP252	1	A1	G	G	G	T	T	T	C	G	C	A	C	C
KLP251	1	A1	G	G	G	T	T	T	C	G	C	A	C	C
KLP249	1	A1	G	G	G	T	T	T	C	G	C	A	C	C
KLP250	1	A1	G	G	G	T	T	T	C	G	C	A	C	C
KLP002	1	A1	G	G	G	T	T	T	C	G	C	A	C	T
KLP005	1	A1	G	G	G	T	T	T	C	G	C	A	C	C
KLP171	1	A1	G	G	G	T	T	G	C	G	C	A	C	C
KLP101	1	A2	G	G	G	T	T	G	C	G	C	A	C	C
KLP102	1	A2	G	G	G	T	T	G	C	G	C	A	C	C
KLP104	1	A2	G	G	G	T	T	G	C	G	C	A	C	C
KLP105	1	A2	G	G	G	T	T	G	C	G	C	A	C	C
KLP108	1	A2	G	G	G	T	T	G	C	G	C	A	C	C
KLP109	1	A2	G	G	G	T	T	G	C	G	C	A	C	C
KLP110	1	A2	G	G	G	T	T	G	C	G	C	A	C	C
KLP111	1	A2	G	G	G	T	T	G	C	G	C	A	C	C
KLP112	1	A2	G	G	G	T	T	G	C	G	C	A	C	C
KLP114	1	A2	G	G	G	T	T	G	C	G	C	A	C	C
KLP115	1	A2	G	G	G	T	T	G	C	G	C	A	C	C
KLP201	1	A3	G	G	G	T	T	G	C	G	C	A	C	C
KLP041	1	B	G	G	G	T	T	G	C	G	C	A	C	C
KLP043	1	B	G	G	G	T	T	G	C	G	C	A	C	C
KLP069	1	B	G	G	G	T	T	G	C	G	C	A	C	C
KLP089	1	B	G	G	G	T	T	G	C	G	C	A	C	C
KLP093	1	B	G	G	G	T	T	G	C	G	C	A	C	C
KLP096	1	B	G	G	G	T	T	G	C	G	C	A	C	C
KLP098	1	B	G	G	G	T	T	G	C	G	C	A	C	C
KLP259	1	B	G	G	G	T	T	G	C	G	C	A	C	C
KLP260	1	B	G	G	G	T	T	G	C	G	C	A	C	C
KLP261	1	B	G	G	G	T	T	G	C	G	C	A	C	C
KLP266	1	B	G	G	G	T	T	G	C	G	C	A	C	C
KLP267	1	B	G	G	G	T	T	G	C	G	C	A	C	C
KLP014	1	C	A	G	G	T	T	G	C	G	C	A	C	C
KLP015	1	C	A	G	G	T	T	G	C	G	C	A	C	C
KLP017	1	C	A	G	G	T	T	G	C	G	C	A	C	C
KLP019	1	C	A	G	G	T	T	G	C	G	C	A	C	C
KLP025	1	C	A	G	G	T	T	G	C	G	C	A	C	C
KLP028	1	C	A	G	G	T	T	G	C	G	C	A	C	C
KLP035	1	C	A	G	G	T	T	G	C	G	C	A	C	C
KLP038	1	C	A	G	G	T	T	G	C	A	C	A	C	C
KLP042	1	C	A	G	G	T	T	G	C	G	C	A	C	C
KLP045	1	C	A	G	G	T	T	G	C	G	C	A	C	C
KLP046	1	C	A	G	G	T	T	G	C	G	C	A	C	C
KLP056	1	C	A	G	G	T	T	G	C	G	C	A	C	C
KLP262	1	C	A	G	G	T	T	G	C	G	C	A	C	C
KLP263	1	C	A	G	G	T	T	G	C	G	C	A	C	C
KLP265	1	C	A	G	G	T	T	G	C	G	C	A	C	C
KLP268	2	D	G	G	G	A	T	G	C	G	C	A	C	C
KLP273	2	E	G	G	G	T	T	G	C	G	C	A	C	C
KLP274	2	E	G	G	G	T	T	G	C	G	C	A	C	C
KLP276	2	E	G	G	G	T	T	G	C	G	C	A	C	C
KLP279	2	E	G	G	G	T	T	G	C	G	C	A	C	C
KLP280	2	E	G	G	G	T	A	G	C	G	C	A	C	C
KLP281	2	E	G	G	G	T	T	G	C	G	C	A	C	C
KLP106	2	F	G	G	G	T	T	G	A	G	T	A	T	C
KLP116	2	F	G	T	G	T	T	G	A	G	T	A	T	C
KLP117	2	F	G	G	G	T	T	G	A	G	T	A	T	C
KLP119	2	F	G	G	G	T	T	G	A	G	T	A	T	C
KLP120	2	F	G	G	G	T	T	G	A	G	T	A	T	C
KLP121	2	F	G	G	G	T	T	G	A	G	T	A	T	C
KLP122	2	F	G	G	G	T	T	G	A	G	T	A	T	C
KLP124	2	F	G	G	G	T	T	G	A	G	T	A	T	C
KLP125	2	F	G	G	G	T	T	G	A	G	T	A	T	C
KLP127	2	F	G	G	G	T	T	G	A	G	T	A	T	C
KLP128	2	F	G	G	G	T	T	G	A	G	T	A	T	C
KLP129	2	F	G	G	G	T	T	G	A	G	T	A	T	C
KLP130	2	F	G	G	G	T	T	G	A	G	T	A	T	C
KLP131	2	F	G	G	G	T	T	G	A	G	T	A	T	C
KLP132	2	F	G	G	G	T	T	G	A	G	T	A	T	C
KLP133	2	F	G	G	G	T	T	G	A	G	T	A	T	C
KLP134	2	F	G	G	G	T	T	G	A	G	T	A	T	C
KLP135	2	F	G	G	G	T	T	G	A	G	T	A	T	C
KLP136	2	F	G	G	G	T	T	G	A	G	T	A	T	C
KLP137	2	F	G	G	G	T	T	G	A	G	T	A	T	C
KLP138	2	F	G	G	G	T	T	G	A	G	T	A	T	C
KLP140	2	F	G	G	G	T	T	G	A	G	T	A	T	C
KLP141	2	F	G	G	G	T	T	G	A	G	T	A	T	C
KLP142	2	F	G	T	G	T	T	G	A	G	T	A	T	C
KLP144	2	F	G	G	G	T	T	G	A	G	T	A	T	C
KLP145	2	F	G	G	G	T	T	G	A	G	T	A	T	C
KLP146	2	F	G	G	G	T	T	G	A	G	T	A	T	C
KLP147	2	F	G	G	G	T	T	G	A	G	T	A	T	C
KLP148	2	F	G	G	G	T	T	G	A	G	T	A	T	C
KLP149	2	F	G	G	G	T	T	G	A	G	T	A	T	C
KLP151	2	F	G	G	G	T	T	G	A	G	T	A	T	C
KLP152	2	F	G	G	G	T	T	G	A	G	T	A	T	C
KLP153	2	F	G	G	G	T	T	G	A	G	T	A	T	C
KLP154	2	F	G	G	G	T	T	G	A	G	T	A	T	C
KLP156	2	F	G	G	G	T	T	G	A	G	T	A	T	C
KLP157	2	F	G	G	G	T	T	G	A	G	T	A	T	C
KLP164	2	F	G	G	G	T	T	G	A	G	T	A	T	C
KLP170	2	F	G	T	G	T	T	G	A	G	T	A	T	C
KLP184	2	F	G	G	G	T	T	G	A	G	T	A	T	C
KLP191	2	F	G	T	G	T	T	G	A	G	T	A	T	C
KLP192	2	F	G	T	G	T	T	G	A	G	T	A	T	C
KLP194	2	F	G	G	G	T	T	G	A	G	T	T	T	C
KLP195	2	F	G	G	G	T	T	G	A	G	T	T	T	C
KLP196	2	F	G	G	G	T	T	G	A	G	T	A	T	C
KLP200	2	F	G	G	G	T	T	G	A	G	T	A	T	C
KLP202	2	F	G	G	G	T	T	G	A	G	T	A	T	C
KLP217	2	F	G	G	G	T	T	G	A	G	T	A	T	C
KLP219	2	F	G	G	G	T	T	G	A	G	T	A	T	C
KLP220	2	F	G	G	G	T	T	G	A	G	T	A	T	C
KLP230	2	F	G	G	G	T	T	G	A	G	T	A	T	C
KLP231	2	F	G	G	G	T	T	G	A	G	T	A	T	C
KLP283	2	F	G	G	G	T	T	G	A	G	T	A	T	C
KLP284	2	F	G	G	G	T	T	G	A	G	T	A	T	C
KLP285	2	F	G	G	G	T	T	G	A	G	T	A	T	C
KLP288	2	F	G	G	G	T	T	G	A	G	T	A	T	C
KLP289	2	F	G	G	G	T	T	G	A	G	T	A	T	C
KLP291	2	F	G	G	G	T	T	G	A	G	T	A	T	C
KLP292	2	F	G	G	G	T	T	G	A	G	T	A	T	C
